# Supplementary material for: Patterns in the temporal complexity of global chlorophyll concentration
Source: Nat Commun. 2024 Feb 19;15:1522. doi: 10.1038/s41467-024-45976-8 (PMC10876569; doi:10.1038/s41467-024-45976-8)
Supplement: Supplementary file 4 — Source Data [file 41467_2024_45976_MOESM4_ESM.zip]

Archive with 8 entries (8 files):
- Source data/Figure1_elasticity_per_location.csv
- Source data/Figure2_fractal_dimension_per_location.csv
- Source data/Figure3_elasticity_per_location_per_year.csv
- Source data/Figure3_elasticity_trend.csv
- Source data/Figure3_fractal_dimension_per_location_per year.csv
- Source data/Figure3_fractal_dimension_trend.csv
- Source data/Figure3_list_of_locations.csv
- Source data/Figure3_yearly_mean_trend.csv
