# Supplementary material for: Patterns in the temporal complexity of global chlorophyll concentration
Source: Nat Commun. 2024 Feb 19;15:1522. doi: 10.1038/s41467-024-45976-8 (PMC10876569; doi:10.1038/s41467-024-45976-8)
Supplement: Supplementary file 4 — Source Data [file 41467_2024_45976_MOESM4_ESM.zip › Source data/Figure1_elasticity_per_location.csv]

	lon	lat	elasticity
1	18.125	70.125	0.478533929
2	-52.375	69.875	0.417025228
3	-52.125	69.875	0.460039226
4	-51.875	69.875	0.423761959
5	-51.625	69.875	0.43786365
6	17.625	69.875	0.439878167
7	17.875	69.875	0.459532399
8	-51.875	69.625	0.38232419
9	-51.625	69.625	0.389085639
10	-51.375	69.625	0.369663664
11	-52.375	69.375	0.427811081
12	-52.125	69.375	0.40162488
13	-51.875	69.375	0.400877606
14	-51.625	69.375	0.396584143
15	-51.375	69.375	0.369191322
16	-51.125	69.375	0.423691258
17	16.625	69.375	0.39805752
18	-53.125	69.125	0.422469455
19	-52.875	69.125	0.448960709
20	-52.625	69.125	0.427962901
21	-52.375	69.125	0.423935432
22	-52.125	69.125	0.421440392
23	-51.875	69.125	0.455405409
24	-51.625	69.125	0.449198351
25	-51.375	69.125	0.526302896
26	-52.625	68.875	0.424123615
27	-52.375	68.875	0.423708641
28	-52.125	68.875	0.443974238
29	-51.875	68.875	0.409714881
30	-51.625	68.875	0.46805828
31	-51.375	68.875	0.520379624
32	-51.625	68.625	0.576657529
33	13.375	68.625	0.388717456
34	13.625	68.625	0.432297073
35	13.875	68.625	0.431310463
36	14.125	68.625	0.380254311
37	12.875	68.375	0.378074878
38	13.125	68.375	0.370183304
39	13.375	68.375	0.355516304
40	12.125	68.125	0.397896086
41	12.375	68.125	0.363844109
42	12.625	68.125	0.399778858
43	14.125	68.125	0.327841712
44	14.375	68.125	0.397568992
45	14.625	68.125	0.374741528
46	14.875	68.125	0.358048192
47	11.625	67.875	0.427571492
48	11.875	67.875	0.37609663
49	12.125	67.875	0.366481107
50	12.375	67.875	0.380645472
51	12.625	67.875	0.408579332
52	12.875	67.875	0.43904848
53	13.125	67.875	0.417683207
54	13.375	67.875	0.434363683
55	13.625	67.875	0.425795522
56	13.875	67.875	0.453278551
57	14.125	67.875	0.421479603
58	14.375	67.875	0.415803093
59	14.625	67.875	0.361172397
60	11.375	67.625	0.468839768
61	11.625	67.625	0.370324612
62	11.875	67.625	0.429762206
63	12.125	67.625	0.4421448
64	12.375	67.625	0.464560665
65	12.625	67.625	0.447496373
66	12.875	67.625	0.455205503
67	13.125	67.625	0.42128068
68	13.375	67.625	0.411293123
69	13.625	67.625	0.400609201
70	13.875	67.625	0.421466443
71	14.125	67.625	0.37454229
72	14.375	67.625	0.396205565
73	10.875	67.375	0.387592672
74	11.125	67.375	0.380854482
75	11.375	67.375	0.391027496
76	11.625	67.375	0.403658574
77	11.875	67.375	0.427643387
78	12.125	67.375	0.416428061
79	12.375	67.375	0.416106067
80	12.625	67.375	0.39675669
81	12.875	67.375	0.380482058
82	13.125	67.375	0.399312322
83	13.375	67.375	0.417904734
84	13.625	67.375	0.399035026
85	13.875	67.375	0.402381968
86	14.125	67.375	0.335955412
87	10.625	67.125	0.399703081
88	10.875	67.125	0.349956797
89	11.125	67.125	0.368646582
90	11.375	67.125	0.376090906
91	11.625	67.125	0.359991627
92	11.875	67.125	0.386752574
93	12.125	67.125	0.422362336
94	12.375	67.125	0.417857107
95	12.625	67.125	0.451997682
96	12.875	67.125	0.423249964
97	13.125	67.125	0.443304236
98	13.375	67.125	0.389025805
99	13.625	67.125	0.429123591
100	-53.875	66.875	0.453248017
101	10.375	66.875	0.391439045
102	10.625	66.875	0.400879363
103	10.875	66.875	0.41599337
104	11.125	66.875	0.432121792
105	11.375	66.875	0.400525232
106	11.625	66.875	0.377750396
107	11.875	66.875	0.403853849
108	12.125	66.875	0.39290825
109	12.375	66.875	0.448964861
110	12.625	66.875	0.40682276
111	12.875	66.875	0.370479805
112	13.125	66.875	0.385640667
113	9.375	66.625	0.478602796
114	9.625	66.625	0.522424946
115	9.875	66.625	0.492651962
116	10.125	66.625	0.435126836
117	10.375	66.625	0.425940642
118	10.625	66.625	0.448563473
119	10.875	66.625	0.410141413
120	11.125	66.625	0.409296697
121	11.375	66.625	0.386385193
122	11.625	66.625	0.410094932
123	11.875	66.625	0.376295575
124	12.125	66.625	0.399902939
125	12.375	66.625	0.439207259
126	12.625	66.625	0.379558299
127	9.125	66.375	0.425555237
128	9.375	66.375	0.477601404
129	9.625	66.375	0.414703024
130	9.875	66.375	0.432868394
131	10.125	66.375	0.475001245
132	10.375	66.375	0.411009173
133	10.625	66.375	0.399923887
134	10.875	66.375	0.390785486
135	11.125	66.375	0.440327691
136	11.375	66.375	0.408533535
137	11.625	66.375	0.379110198
138	11.875	66.375	0.371270985
139	12.125	66.375	0.351455026
140	12.375	66.375	0.350428505
141	8.625	66.125	0.408173298
142	8.875	66.125	0.465246464
143	9.125	66.125	0.428986635
144	9.375	66.125	0.420787317
145	9.625	66.125	0.409053682
146	9.875	66.125	0.39490075
147	10.125	66.125	0.408513832
148	10.375	66.125	0.397978725
149	10.625	66.125	0.377832607
150	10.875	66.125	0.410421575
151	11.125	66.125	0.416716221
152	11.375	66.125	0.405593687
153	11.625	66.125	0.372664468
154	11.875	66.125	0.41679914
155	35.375	66.125	0.264131209
156	35.625	66.125	0.262156639
157	35.875	66.125	0.216231765
158	36.125	66.125	0.226981587
159	-53.625	65.875	0.489538943
160	7.875	65.875	0.431749495
161	8.125	65.875	0.435931723
162	8.375	65.875	0.426987978
163	8.625	65.875	0.415683918
164	8.875	65.875	0.424615425
165	9.125	65.875	0.441784769
166	9.375	65.875	0.400564502
167	9.625	65.875	0.370693314
168	9.875	65.875	0.384611705
169	10.125	65.875	0.422021439
170	10.375	65.875	0.396004601
171	10.625	65.875	0.386959684
172	10.875	65.875	0.402773723
173	11.125	65.875	0.380917978
174	11.375	65.875	0.3608165
175	11.625	65.875	0.38816139
176	35.375	65.875	0.277192686
177	35.625	65.875	0.253427212
178	35.875	65.875	0.285304738
179	36.125	65.875	0.298199233
180	36.375	65.875	0.277563809
181	36.625	65.875	0.263680056
182	36.875	65.875	0.242434264
183	37.125	65.875	0.272462523
184	37.375	65.875	0.255800619
185	7.375	65.625	0.473778694
186	7.625	65.625	0.45688341
187	7.875	65.625	0.457333032
188	8.125	65.625	0.476732283
189	8.375	65.625	0.477373304
190	8.625	65.625	0.406780362
191	8.875	65.625	0.436411269
192	9.125	65.625	0.429837691
193	9.375	65.625	0.454188956
194	9.625	65.625	0.431057083
195	9.875	65.625	0.423088235
196	10.125	65.625	0.387515837
197	10.375	65.625	0.394452237
198	10.625	65.625	0.409513386
199	10.875	65.625	0.386075183
200	11.125	65.625	0.366199037
201	11.375	65.625	0.399531971
202	11.625	65.625	0.372000886
203	35.375	65.625	0.263565054
204	35.625	65.625	0.269103621
205	35.875	65.625	0.305147279
206	36.125	65.625	0.260687701
207	36.375	65.625	0.293824981
208	36.625	65.625	0.280712333
209	36.875	65.625	0.261626933
210	37.125	65.625	0.271509576
211	37.375	65.625	0.291578303
212	37.625	65.625	0.265314736
213	37.875	65.625	0.275154553
214	38.125	65.625	0.255543412
215	38.625	65.625	0.254195925
216	38.875	65.625	0.248316172
217	39.125	65.625	0.233322555
218	-53.125	65.375	0.512932231
219	-52.875	65.375	0.553676799
220	7.375	65.375	0.442969664
221	7.625	65.375	0.441505911
222	7.875	65.375	0.481463212
223	8.125	65.375	0.443143864
224	8.375	65.375	0.4663717
225	8.625	65.375	0.438244864
226	8.875	65.375	0.473988966
227	9.125	65.375	0.427021427
228	9.375	65.375	0.389311846
229	9.625	65.375	0.384931804
230	9.875	65.375	0.354417878
231	10.125	65.375	0.414389034
232	10.375	65.375	0.343870359
233	10.625	65.375	0.368779653
234	10.875	65.375	0.360406773
235	11.125	65.375	0.385683308
236	11.375	65.375	0.382057317
237	11.625	65.375	0.392069393
238	11.875	65.375	0.394449382
239	22.875	65.375	0.262531749
240	23.125	65.375	0.264082919
241	23.375	65.375	0.25116772
242	23.625	65.375	0.265777737
243	23.875	65.375	0.276348412
244	35.125	65.375	0.269605236
245	35.375	65.375	0.281604584
246	35.625	65.375	0.286749653
247	35.875	65.375	0.28107321
248	36.125	65.375	0.272547145
249	36.375	65.375	0.293840411
250	36.625	65.375	0.260833081
251	36.875	65.375	0.264190342
252	37.125	65.375	0.258134438
253	37.375	65.375	0.246669061
254	37.625	65.375	0.261550954
255	37.875	65.375	0.258850384
256	38.375	65.375	0.29839911
257	38.625	65.375	0.287887624
258	-52.875	65.125	0.419077447
259	-52.625	65.125	0.498448193
260	-24.125	65.125	0.551872312
261	-23.875	65.125	0.520075422
262	-23.625	65.125	0.491259156
263	-23.375	65.125	0.45200309
264	7.125	65.125	0.433800447
265	7.375	65.125	0.439420047
266	7.625	65.125	0.45388815
267	7.875	65.125	0.430424661
268	8.125	65.125	0.443940691
269	8.375	65.125	0.458049327
270	8.625	65.125	0.504370082
271	8.875	65.125	0.465069196
272	9.125	65.125	0.46459616
273	9.375	65.125	0.440370502
274	9.625	65.125	0.440659146
275	9.875	65.125	0.387374322
276	10.125	65.125	0.371175696
277	10.375	65.125	0.355881436
278	10.625	65.125	0.392454381
279	10.875	65.125	0.377470729
280	11.125	65.125	0.365178327
281	11.375	65.125	0.386939874
282	22.125	65.125	0.234313823
283	22.375	65.125	0.241531982
284	22.625	65.125	0.293256022
285	22.875	65.125	0.287718807
286	23.125	65.125	0.302683631
287	23.375	65.125	0.297842694
288	23.625	65.125	0.279262598
289	23.875	65.125	0.275675668
290	24.125	65.125	0.265890904
291	35.125	65.125	0.229260379
292	35.375	65.125	0.251478798
293	36.125	65.125	0.257078431
294	36.375	65.125	0.271834567
295	36.625	65.125	0.267801245
296	38.125	65.125	0.222296609
297	38.375	65.125	0.243368992
298	6.625	64.875	0.540680642
299	6.875	64.875	0.499134059
300	7.125	64.875	0.490581158
301	7.375	64.875	0.484420869
302	7.625	64.875	0.452218469
303	7.875	64.875	0.458830641
304	8.125	64.875	0.43455586
305	8.375	64.875	0.422645995
306	8.625	64.875	0.429828631
307	8.875	64.875	0.463449603
308	9.125	64.875	0.443958568
309	9.375	64.875	0.46185318
310	9.625	64.875	0.380921228
311	9.875	64.875	0.410489474
312	10.125	64.875	0.354079923
313	10.375	64.875	0.362141697
314	10.625	64.875	0.301529896
315	21.625	64.875	0.205900878
316	21.875	64.875	0.311062641
317	22.125	64.875	0.294738373
318	22.375	64.875	0.296863088
319	22.625	64.875	0.296263051
320	22.875	64.875	0.304251931
321	23.125	64.875	0.295072129
322	23.375	64.875	0.289416716
323	23.625	64.875	0.312576274
324	23.875	64.875	0.242088335
325	24.125	64.875	0.22675124
326	35.375	64.875	0.286392025
327	35.625	64.875	0.297872869
328	35.875	64.875	0.265728262
329	36.125	64.875	0.24302276
330	-24.375	64.625	0.475961545
331	-24.125	64.625	0.504052678
332	-23.875	64.625	0.502792872
333	-23.625	64.625	0.503893556
334	-23.375	64.625	0.465537701
335	-23.125	64.625	0.491693333
336	-22.875	64.625	0.464021341
337	6.375	64.625	0.474058556
338	6.625	64.625	0.513698313
339	6.875	64.625	0.42668673
340	7.125	64.625	0.428038643
341	7.375	64.625	0.426050174
342	7.625	64.625	0.464947458
343	7.875	64.625	0.425698818
344	8.125	64.625	0.434944143
345	8.375	64.625	0.390910341
346	8.625	64.625	0.399009165
347	8.875	64.625	0.402181091
348	9.125	64.625	0.37810766
349	9.375	64.625	0.394093791
350	9.625	64.625	0.360763305
351	9.875	64.625	0.370614047
352	10.125	64.625	0.338691184
353	10.375	64.625	0.302414649
354	10.625	64.625	0.311212493
355	21.625	64.625	0.251645449
356	21.875	64.625	0.261162598
357	22.125	64.625	0.297037238
358	22.375	64.625	0.310226208
359	22.625	64.625	0.292814024
360	22.875	64.625	0.280474941
361	23.125	64.625	0.29383489
362	23.375	64.625	0.278858904
363	23.625	64.625	0.274508972
364	23.875	64.625	0.231650733
365	35.375	64.625	0.228161983
366	35.625	64.625	0.278416303
367	35.875	64.625	0.264784536
368	36.125	64.625	0.27767229
369	36.375	64.625	0.254218169
370	-23.875	64.375	0.452794542
371	-23.625	64.375	0.406930067
372	-23.375	64.375	0.441029656
373	-23.125	64.375	0.40072396
374	-22.875	64.375	0.425910178
375	-22.625	64.375	0.455872823
376	-14.125	64.375	0.36786952
377	6.125	64.375	0.474752501
378	6.375	64.375	0.444461629
379	6.625	64.375	0.414600358
380	6.875	64.375	0.433485586
381	7.125	64.375	0.403204572
382	7.375	64.375	0.429358871
383	7.625	64.375	0.402413697
384	7.875	64.375	0.440706926
385	8.125	64.375	0.45521642
386	8.375	64.375	0.390844994
387	8.625	64.375	0.393149201
388	8.875	64.375	0.363630912
389	9.125	64.375	0.35807212
390	9.375	64.375	0.348610213
391	9.625	64.375	0.341443128
392	9.875	64.375	0.363129614
393	10.125	64.375	0.349301234
394	21.875	64.375	0.288486334
395	22.125	64.375	0.294187695
396	22.375	64.375	0.290975519
397	22.625	64.375	0.298862396
398	22.875	64.375	0.276002551
399	23.125	64.375	0.245214129
400	23.375	64.375	0.238323693
401	36.125	64.375	0.274138325
402	36.375	64.375	0.267274103
403	36.625	64.375	0.265753685
404	36.875	64.375	0.229977077
405	-23.625	64.125	0.402629457
406	-23.375	64.125	0.384433217
407	-23.125	64.125	0.422932944
408	-22.875	64.125	0.409191333
409	5.875	64.125	0.482746738
410	6.125	64.125	0.444359339
411	6.375	64.125	0.459979917
412	6.625	64.125	0.455918817
413	6.875	64.125	0.451311969
414	7.125	64.125	0.44916985
415	7.375	64.125	0.430357773
416	7.625	64.125	0.411633438
417	7.875	64.125	0.429087782
418	8.125	64.125	0.387505333
419	8.375	64.125	0.355948186
420	8.625	64.125	0.381660686
421	8.875	64.125	0.358960335
422	9.125	64.125	0.40191128
423	9.375	64.125	0.362898812
424	9.625	64.125	0.360360384
425	9.875	64.125	0.342401796
426	21.375	64.125	0.218250889
427	21.625	64.125	0.259501585
428	21.875	64.125	0.26330603
429	22.125	64.125	0.244513563
430	22.375	64.125	0.261155571
431	22.625	64.125	0.236306301
432	22.875	64.125	0.230673522
433	23.125	64.125	0.230303882
434	36.875	64.125	0.262389963
435	37.125	64.125	0.251705549
436	37.375	64.125	0.223167679
437	-39.875	63.875	0.48960616
438	-23.375	63.875	0.353931547
439	-23.125	63.875	0.411780356
440	-16.125	63.875	0.435791986
441	-15.875	63.875	0.424239026
442	-15.625	63.875	0.470354172
443	-15.375	63.875	0.4789636
444	-15.125	63.875	0.452789471
445	5.375	63.875	0.38491521
446	5.625	63.875	0.428704074
447	5.875	63.875	0.457661671
448	6.125	63.875	0.445723138
449	6.375	63.875	0.399560457
450	6.625	63.875	0.406228782
451	6.875	63.875	0.408058175
452	7.125	63.875	0.382748169
453	7.375	63.875	0.394802874
454	7.625	63.875	0.392853796
455	7.875	63.875	0.358561869
456	8.125	63.875	0.354249672
457	8.375	63.875	0.380675582
458	8.625	63.875	0.34439324
459	8.875	63.875	0.33672371
460	9.125	63.875	0.315883581
461	9.375	63.875	0.294517167
462	21.125	63.875	0.256041027
463	21.375	63.875	0.254540259
464	21.625	63.875	0.247145402
465	21.875	63.875	0.240588054
466	22.125	63.875	0.26046201
467	22.375	63.875	0.230628032
468	-39.875	63.625	0.513530258
469	-39.625	63.625	0.507722417
470	-39.375	63.625	0.474312235
471	-22.625	63.625	0.395440653
472	-22.375	63.625	0.426780477
473	-22.125	63.625	0.405740153
474	-21.875	63.625	0.436066479
475	-21.625	63.625	0.432163081
476	-21.375	63.625	0.40474325
477	-21.125	63.625	0.402055591
478	-20.875	63.625	0.429767742
479	-17.375	63.625	0.409098489
480	-17.125	63.625	0.474455918
481	-16.875	63.625	0.465847505
482	-16.625	63.625	0.415234836
483	5.125	63.625	0.41783964
484	5.375	63.625	0.436958649
485	5.625	63.625	0.451680367
486	5.875	63.625	0.413696904
487	6.125	63.625	0.437446958
488	6.375	63.625	0.435417088
489	6.625	63.625	0.405609008
490	6.875	63.625	0.387491281
491	7.125	63.625	0.405317987
492	7.375	63.625	0.405927446
493	7.625	63.625	0.374902052
494	7.875	63.625	0.331837688
495	8.125	63.625	0.324794174
496	20.625	63.625	0.241868382
497	20.875	63.625	0.27900698
498	21.125	63.625	0.26723718
499	21.375	63.625	0.250062342
500	21.625	63.625	0.263701015
501	21.875	63.625	0.244821293
502	22.125	63.625	0.215010065
503	-22.125	63.375	0.410162939
504	-21.875	63.375	0.438353545
505	-21.625	63.375	0.442937232
506	-21.375	63.375	0.435456596
507	-21.125	63.375	0.430753401
508	-20.875	63.375	0.375572043
509	-20.625	63.375	0.389414715
510	-19.875	63.375	0.450926241
511	-17.875	63.375	0.41874481
512	-17.625	63.375	0.438443432
513	-17.375	63.375	0.391232266
514	-17.125	63.375	0.470656194
515	4.875	63.375	0.427894681
516	5.125	63.375	0.424641316
517	5.375	63.375	0.403239256
518	5.625	63.375	0.438230656
519	5.875	63.375	0.427767983
520	6.125	63.375	0.443791121
521	6.375	63.375	0.430329208
522	6.625	63.375	0.404687653
523	6.875	63.375	0.386859771
524	7.125	63.375	0.38885757
525	7.375	63.375	0.346963985
526	7.625	63.375	0.313912231
527	19.625	63.375	0.229585668
528	19.875	63.375	0.250238955
529	20.125	63.375	0.265661223
530	20.375	63.375	0.272038372
531	20.625	63.375	0.285018579
532	20.875	63.375	0.272130812
533	21.125	63.375	0.263819472
534	-39.875	63.125	0.458716644
535	4.875	63.125	0.385317499
536	5.125	63.125	0.381587966
537	5.375	63.125	0.406373478
538	5.625	63.125	0.420945869
539	5.875	63.125	0.384788313
540	6.125	63.125	0.438795337
541	6.375	63.125	0.368298371
542	6.625	63.125	0.339548508
543	6.875	63.125	0.294868515
544	7.125	63.125	0.304723551
545	19.125	63.125	0.251679682
546	19.375	63.125	0.273808584
547	19.625	63.125	0.295636388
548	19.875	63.125	0.27907606
549	20.125	63.125	0.254131783
550	20.375	63.125	0.277569396
551	20.625	63.125	0.261771211
552	20.875	63.125	0.246785754
553	-40.375	62.875	0.472977509
554	-40.125	62.875	0.436117901
555	4.125	62.875	0.432062762
556	4.375	62.875	0.414360511
557	4.625	62.875	0.417890986
558	4.875	62.875	0.465871619
559	5.125	62.875	0.404672621
560	5.375	62.875	0.400855847
561	5.625	62.875	0.42582382
562	5.875	62.875	0.393569022
563	6.125	62.875	0.349298216
564	6.375	62.875	0.338955195
565	6.625	62.875	0.344324219
566	18.625	62.875	0.229744081
567	18.875	62.875	0.268856388
568	19.125	62.875	0.272344143
569	19.375	62.875	0.301034392
570	19.625	62.875	0.294715454
571	19.875	62.875	0.280508939
572	20.125	62.875	0.255885069
573	20.375	62.875	0.265885665
574	20.625	62.875	0.276947344
575	20.875	62.875	0.248556391
576	-40.625	62.625	0.412349867
577	-40.375	62.625	0.415061091
578	3.875	62.625	0.455495185
579	4.125	62.625	0.378817796
580	4.375	62.625	0.436623785
581	4.625	62.625	0.389263782
582	4.875	62.625	0.389504569
583	5.125	62.625	0.380125619
584	5.375	62.625	0.371432486
585	5.625	62.625	0.323899871
586	5.875	62.625	0.336314668
587	18.375	62.625	0.253373917
588	18.625	62.625	0.297554015
589	18.875	62.625	0.282326312
590	19.125	62.625	0.270249844
591	19.375	62.625	0.285308715
592	19.625	62.625	0.268552397
593	19.875	62.625	0.289877029
594	20.125	62.625	0.27397746
595	20.375	62.625	0.289236892
596	20.625	62.625	0.277389672
597	20.875	62.625	0.227290215
598	-40.875	62.375	0.461440287
599	-40.625	62.375	0.448204886
600	4.125	62.375	0.385382038
601	4.375	62.375	0.352791097
602	4.625	62.375	0.341326018
603	4.875	62.375	0.35750844
604	5.125	62.375	0.343422943
605	17.875	62.375	0.210246851
606	18.125	62.375	0.271219886
607	18.375	62.375	0.249633678
608	18.625	62.375	0.293534274
609	18.875	62.375	0.269200231
610	19.125	62.375	0.263904233
611	19.375	62.375	0.253232581
612	19.625	62.375	0.246903417
613	19.875	62.375	0.274149822
614	20.125	62.375	0.262070748
615	20.375	62.375	0.290324224
616	20.625	62.375	0.274316482
617	20.875	62.375	0.254552886
618	2.875	62.125	0.393512351
619	3.375	62.125	0.402658409
620	3.625	62.125	0.372786432
621	3.875	62.125	0.389782786
622	4.125	62.125	0.4148039
623	4.375	62.125	0.417004221
624	4.625	62.125	0.334062612
625	4.875	62.125	0.309420033
626	17.875	62.125	0.24771227
627	18.125	62.125	0.273922228
628	18.375	62.125	0.292446258
629	18.625	62.125	0.295628189
630	18.875	62.125	0.308155801
631	19.125	62.125	0.283290072
632	19.375	62.125	0.29268387
633	19.625	62.125	0.279256851
634	19.875	62.125	0.269053851
635	20.125	62.125	0.27694224
636	20.375	62.125	0.280320068
637	20.625	62.125	0.270912249
638	20.875	62.125	0.232666771
639	21.125	62.125	0.228324668
640	2.875	61.875	0.392014671
641	3.125	61.875	0.402330679
642	3.375	61.875	0.357413462
643	3.625	61.875	0.397368691
644	3.875	61.875	0.354763199
645	4.125	61.875	0.404153451
646	4.375	61.875	0.344010943
647	4.625	61.875	0.343716947
648	17.625	61.875	0.252214175
649	17.875	61.875	0.304342462
650	18.125	61.875	0.285259641
651	18.375	61.875	0.299680504
652	18.625	61.875	0.282873505
653	18.875	61.875	0.282612713
654	19.125	61.875	0.270801332
655	19.375	61.875	0.291373947
656	19.625	61.875	0.311094102
657	19.875	61.875	0.309446282
658	20.125	61.875	0.286639768
659	20.375	61.875	0.301303287
660	20.625	61.875	0.30781635
661	20.875	61.875	0.283264662
662	21.125	61.875	0.240299026
663	2.625	61.625	0.445940086
664	2.875	61.625	0.415993617
665	3.125	61.625	0.40496997
666	3.375	61.625	0.410341654
667	3.625	61.625	0.37320148
668	3.875	61.625	0.320826659
669	4.125	61.625	0.349947877
670	4.375	61.625	0.308182486
671	4.625	61.625	0.32113258
672	17.625	61.625	0.273638469
673	17.875	61.625	0.283239772
674	18.125	61.625	0.301664213
675	18.375	61.625	0.271681931
676	18.625	61.625	0.298596361
677	18.875	61.625	0.284522851
678	19.125	61.625	0.2936039
679	19.375	61.625	0.293736814
680	19.625	61.625	0.315511723
681	19.875	61.625	0.300106388
682	20.125	61.625	0.297324106
683	20.375	61.625	0.293919242
684	20.625	61.625	0.31821294
685	20.875	61.625	0.271364792
686	21.125	61.625	0.22314622
687	2.625	61.375	0.426883303
688	2.875	61.375	0.447530627
689	3.125	61.375	0.452264671
690	3.375	61.375	0.446022557
691	3.625	61.375	0.368879002
692	3.875	61.375	0.374666041
693	4.125	61.375	0.360059461
694	4.375	61.375	0.354540154
695	4.625	61.375	0.313210813
696	17.375	61.375	0.223509181
697	17.625	61.375	0.273020697
698	17.875	61.375	0.288304694
699	18.125	61.375	0.305949884
700	18.375	61.375	0.295038424
701	18.625	61.375	0.290040675
702	18.875	61.375	0.28260076
703	19.125	61.375	0.290582404
704	19.375	61.375	0.30741938
705	19.625	61.375	0.278534645
706	19.875	61.375	0.279743855
707	20.125	61.375	0.292391945
708	20.375	61.375	0.317039798
709	20.625	61.375	0.298228884
710	20.875	61.375	0.281138077
711	21.125	61.375	0.242114254
712	-48.875	61.125	0.3658036
713	-48.625	61.125	0.423986222
714	2.375	61.125	0.413862835
715	2.625	61.125	0.417037634
716	2.875	61.125	0.419948434
717	3.125	61.125	0.418893356
718	3.375	61.125	0.3853657
719	3.625	61.125	0.398808813
720	3.875	61.125	0.352174201
721	4.125	61.125	0.33466815
722	4.375	61.125	0.330117474
723	17.375	61.125	0.221317773
724	17.625	61.125	0.26536121
725	17.875	61.125	0.290369384
726	18.125	61.125	0.278608547
727	18.375	61.125	0.285255757
728	18.625	61.125	0.293744212
729	18.875	61.125	0.2645377
730	19.125	61.125	0.28577852
731	19.375	61.125	0.297648848
732	19.625	61.125	0.263827071
733	19.875	61.125	0.249765743
734	20.125	61.125	0.296097725
735	20.375	61.125	0.312154848
736	20.625	61.125	0.295981814
737	20.875	61.125	0.291688229
738	21.125	61.125	0.267950216
739	-48.625	60.875	0.350198927
740	-48.375	60.875	0.465633315
741	2.125	60.875	0.344787035
742	2.375	60.875	0.351629808
743	2.625	60.875	0.35109866
744	2.875	60.875	0.440843669
745	3.125	60.875	0.442839106
746	3.375	60.875	0.384201949
747	3.625	60.875	0.374554112
748	3.875	60.875	0.354086562
749	4.125	60.875	0.334938536
750	4.375	60.875	0.325342392
751	4.625	60.875	0.360959105
752	17.625	60.875	0.259600808
753	17.875	60.875	0.284819157
754	18.125	60.875	0.281304543
755	18.375	60.875	0.276738478
756	18.625	60.875	0.314721846
757	18.875	60.875	0.297195366
758	19.125	60.875	0.323930541
759	19.375	60.875	0.29962369
760	19.625	60.875	0.325965905
761	19.875	60.875	0.315558315
762	20.125	60.875	0.30927677
763	20.375	60.875	0.308108762
764	20.625	60.875	0.30351758
765	20.875	60.875	0.290740182
766	21.125	60.875	0.256353296
767	-147.625	60.625	0.436125993
768	-147.375	60.625	0.447738603
769	-147.125	60.625	0.428024612
770	-146.875	60.625	0.4317024
771	-47.875	60.625	0.396344392
772	-47.625	60.625	0.403756968
773	-47.375	60.625	0.439089088
774	-47.125	60.625	0.473931602
775	-46.875	60.625	0.400528642
776	-46.625	60.625	0.415460326
777	-46.375	60.625	0.384849751
778	1.625	60.625	0.409133534
779	1.875	60.625	0.407161504
780	2.125	60.625	0.404207009
781	2.375	60.625	0.390499617
782	2.625	60.625	0.368555828
783	2.875	60.625	0.36751572
784	3.125	60.625	0.445836465
785	3.375	60.625	0.442964602
786	3.625	60.625	0.351910094
787	3.875	60.625	0.38753468
788	4.125	60.625	0.363464866
789	4.375	60.625	0.319322602
790	4.625	60.625	0.319041622
791	17.875	60.625	0.201810065
792	18.125	60.625	0.228853782
793	18.375	60.625	0.255807279
794	18.625	60.625	0.254169991
795	18.875	60.625	0.270851095
796	19.125	60.625	0.320239596
797	19.375	60.625	0.302422179
798	19.625	60.625	0.32803224
799	19.875	60.625	0.305119701
800	20.125	60.625	0.281115231
801	20.375	60.625	0.307419044
802	20.625	60.625	0.281985064
803	20.875	60.625	0.266386127
804	-152.125	60.375	0.666976982
805	-147.375	60.375	0.417765978
806	-47.625	60.375	0.318940188
807	-47.375	60.375	0.324019488
808	-47.125	60.375	0.349232176
809	-46.875	60.375	0.312257301
810	-46.625	60.375	0.357272033
811	-46.375	60.375	0.355534342
812	-46.125	60.375	0.359369369
813	-45.875	60.375	0.37875603
814	1.375	60.375	0.39543488
815	1.625	60.375	0.378326631
816	1.875	60.375	0.353924
817	2.125	60.375	0.394226107
818	2.375	60.375	0.402579662
819	2.625	60.375	0.394386252
820	2.875	60.375	0.403774147
821	3.125	60.375	0.386628772
822	3.375	60.375	0.428845964
823	3.625	60.375	0.39012726
824	3.875	60.375	0.37588853
825	4.125	60.375	0.373905045
826	4.375	60.375	0.34006139
827	4.625	60.375	0.331295502
828	18.875	60.375	0.279514082
829	19.125	60.375	0.250475451
830	19.375	60.375	0.27850121
831	19.625	60.375	0.240926277
832	20.375	60.375	0.236687225
833	20.625	60.375	0.239682514
834	27.875	60.375	0.200064755
835	171.125	60.375	0.285011764
836	171.375	60.375	0.345183809
837	171.625	60.375	0.331254587
838	171.875	60.375	0.3606343
839	-152.375	60.125	0.749894219
840	-152.125	60.125	0.7262286
841	-151.875	60.125	0.630526821
842	-46.375	60.125	0.336047876
843	-46.125	60.125	0.316336601
844	0.125	60.125	0.418573372
845	0.375	60.125	0.367705774
846	0.625	60.125	0.370437852
847	0.875	60.125	0.416691142
848	1.125	60.125	0.35846445
849	1.375	60.125	0.388219165
850	1.625	60.125	0.397682507
851	1.875	60.125	0.403170188
852	2.125	60.125	0.361192565
853	2.375	60.125	0.406193646
854	2.625	60.125	0.391905803
855	2.875	60.125	0.346808471
856	3.125	60.125	0.362036648
857	3.375	60.125	0.431817735
858	3.625	60.125	0.455102463
859	3.875	60.125	0.392998595
860	4.125	60.125	0.409874532
861	4.375	60.125	0.338515944
862	4.625	60.125	0.376717711
863	4.875	60.125	0.306431226
864	19.125	60.125	0.276173186
865	19.375	60.125	0.247580718
866	20.875	60.125	0.222374156
867	21.125	60.125	0.262722226
868	25.375	60.125	0.205833387
869	25.625	60.125	0.209587713
870	25.875	60.125	0.188362247
871	26.125	60.125	0.202853802
872	26.375	60.125	0.213782113
873	26.625	60.125	0.203787653
874	26.875	60.125	0.201795026
875	27.125	60.125	0.197565002
876	27.375	60.125	0.199017372
877	27.625	60.125	0.212435924
878	27.875	60.125	0.18313978
879	28.125	60.125	0.18744984
880	28.375	60.125	0.196260033
881	170.875	60.125	0.3293012
882	171.125	60.125	0.335313469
883	171.375	60.125	0.31248357
884	-152.625	59.875	0.714737626
885	-152.375	59.875	0.580529512
886	-152.125	59.875	0.49267743
887	-151.875	59.875	0.349768189
888	-149.375	59.875	0.498684805
889	-149.125	59.875	0.479503882
890	-148.875	59.875	0.472102221
891	-148.625	59.875	0.457138723
892	-148.375	59.875	0.462437938
893	-147.125	59.875	0.415127993
894	-146.875	59.875	0.472365936
895	-143.375	59.875	0.47681063
896	-143.125	59.875	0.506421074
897	-142.875	59.875	0.470896318
898	-2.375	59.875	0.478547084
899	-2.125	59.875	0.431328259
900	-1.875	59.875	0.448976757
901	-1.625	59.875	0.421461749
902	-0.625	59.875	0.40415229
903	-0.375	59.875	0.389286962
904	-0.125	59.875	0.398533957
905	0.125	59.875	0.381782935
906	0.375	59.875	0.3881023
907	0.625	59.875	0.367506515
908	0.875	59.875	0.363575347
909	1.125	59.875	0.349407142
910	1.375	59.875	0.384409707
911	1.625	59.875	0.399132339
912	1.875	59.875	0.41953701
913	2.125	59.875	0.368205591
914	2.375	59.875	0.405814746
915	2.625	59.875	0.402820945
916	2.875	59.875	0.393347241
917	3.125	59.875	0.377572271
918	3.375	59.875	0.402580153
919	3.625	59.875	0.401686133
920	3.875	59.875	0.369199951
921	4.125	59.875	0.38340228
922	4.375	59.875	0.319721792
923	4.625	59.875	0.3535975
924	4.875	59.875	0.315942796
925	19.375	59.875	0.265050978
926	19.625	59.875	0.263497351
927	19.875	59.875	0.287908631
928	20.125	59.875	0.255907096
929	20.375	59.875	0.247013146
930	20.625	59.875	0.277941228
931	20.875	59.875	0.255217667
932	21.125	59.875	0.222853581
933	21.375	59.875	0.232274034
934	21.625	59.875	0.240234862
935	21.875	59.875	0.216002097
936	22.125	59.875	0.199770829
937	22.625	59.875	0.187010683
938	23.875	59.875	0.21268987
939	24.125	59.875	0.196214806
940	24.375	59.875	0.186827858
941	24.625	59.875	0.207548367
942	24.875	59.875	0.19574678
943	25.125	59.875	0.201843107
944	25.375	59.875	0.187882433
945	25.625	59.875	0.194772
946	25.875	59.875	0.218697216
947	26.125	59.875	0.218464704
948	26.375	59.875	0.21177383
949	26.625	59.875	0.204015145
950	26.875	59.875	0.19324746
951	27.125	59.875	0.20951353
952	27.375	59.875	0.196331339
953	27.625	59.875	0.203616726
954	27.875	59.875	0.207757437
955	28.125	59.875	0.197874722
956	167.125	59.875	0.441773851
957	167.375	59.875	0.367187774
958	167.625	59.875	0.412117519
959	167.875	59.875	0.390028667
960	168.125	59.875	0.346478664
961	-152.875	59.625	0.567810159
962	-152.625	59.625	0.498566623
963	-152.375	59.625	0.453409831
964	-152.125	59.625	0.418393338
965	-151.875	59.625	0.34513691
966	-151.625	59.625	0.312174403
967	-149.875	59.625	0.560059214
968	-149.625	59.625	0.57179771
969	-149.375	59.625	0.480666387
970	-149.125	59.625	0.499726258
971	-148.875	59.625	0.430695109
972	-148.625	59.625	0.493102709
973	-148.375	59.625	0.460363267
974	-148.125	59.625	0.491055669
975	-147.875	59.625	0.418909366
976	-147.625	59.625	0.422961555
977	-147.375	59.625	0.450420029
978	-147.125	59.625	0.419526838
979	-146.875	59.625	0.393142807
980	-146.625	59.625	0.378533314
981	-43.625	59.625	0.332154427
982	-2.875	59.625	0.426729159
983	-2.625	59.625	0.439385618
984	-2.375	59.625	0.403638189
985	-2.125	59.625	0.408113601
986	-1.875	59.625	0.382782291
987	-1.625	59.625	0.420786769
988	-1.375	59.625	0.463121149
989	-1.125	59.625	0.389637389
990	-0.875	59.625	0.388355518
991	-0.625	59.625	0.373540386
992	-0.375	59.625	0.387651778
993	-0.125	59.625	0.377132479
994	0.125	59.625	0.363150648
995	0.375	59.625	0.348187036
996	0.625	59.625	0.368988541
997	0.875	59.625	0.355954908
998	1.125	59.625	0.365452898
999	1.375	59.625	0.376477998
1000	1.625	59.625	0.410628972
1001	1.875	59.625	0.463117621
1002	2.125	59.625	0.373117184
1003	2.375	59.625	0.400959117
1004	2.625	59.625	0.382380775
1005	2.875	59.625	0.373530628
1006	3.125	59.625	0.386697214
1007	3.375	59.625	0.395235017
1008	3.625	59.625	0.382957794
1009	3.875	59.625	0.393488275
1010	4.125	59.625	0.351877601
1011	4.375	59.625	0.332291488
1012	4.625	59.625	0.363565513
1013	4.875	59.625	0.296385835
1014	19.375	59.625	0.264868302
1015	19.625	59.625	0.257042893
1016	19.875	59.625	0.289351226
1017	20.125	59.625	0.267024397
1018	20.375	59.625	0.26789179
1019	20.625	59.625	0.281187526
1020	20.875	59.625	0.256316857
1021	21.125	59.625	0.263629438
1022	21.375	59.625	0.235582432
1023	21.625	59.625	0.244321543
1024	21.875	59.625	0.229005332
1025	22.125	59.625	0.24192351
1026	22.375	59.625	0.237084585
1027	22.625	59.625	0.244696613
1028	22.875	59.625	0.222022095
1029	23.125	59.625	0.231646692
1030	23.375	59.625	0.217664414
1031	23.625	59.625	0.202814986
1032	23.875	59.625	0.200868316
1033	24.125	59.625	0.191193126
1034	24.375	59.625	0.201991258
1035	24.625	59.625	0.187704276
1036	24.875	59.625	0.227428941
1037	25.125	59.625	0.177085084
1038	25.375	59.625	0.203209093
1039	26.625	59.625	0.1803949
1040	26.875	59.625	0.185054142
1041	27.125	59.625	0.211239051
1042	27.375	59.625	0.18092959
1043	27.625	59.625	0.179066954
1044	155.625	59.625	0.463157212
1045	155.875	59.625	0.415954497
1046	166.625	59.625	0.37551508
1047	166.875	59.625	0.412518722
1048	-153.125	59.375	0.392743795
1049	-152.875	59.375	0.363163105
1050	-152.625	59.375	0.324378502
1051	-152.375	59.375	0.321492608
1052	-152.125	59.375	0.330794408
1053	-150.625	59.375	0.451172425
1054	-150.375	59.375	0.425493344
1055	-150.125	59.375	0.453624542
1056	-149.875	59.375	0.454926639
1057	-149.625	59.375	0.448893012
1058	-149.375	59.375	0.437392033
1059	-149.125	59.375	0.419410934
1060	-148.875	59.375	0.440662194
1061	-148.625	59.375	0.422627047
1062	-148.375	59.375	0.416061733
1063	-148.125	59.375	0.494747385
1064	-147.875	59.375	0.462287868
1065	-147.625	59.375	0.407688903
1066	-147.375	59.375	0.400283369
1067	-147.125	59.375	0.44343297
1068	-146.875	59.375	0.444573052
1069	-146.625	59.375	0.435182191
1070	-4.375	59.375	0.441510306
1071	-4.125	59.375	0.441307211
1072	-3.875	59.375	0.445658878
1073	-3.625	59.375	0.427673703
1074	-3.375	59.375	0.412944784
1075	-2.125	59.375	0.424144571
1076	-1.875	59.375	0.444947921
1077	-1.625	59.375	0.435508276
1078	-1.375	59.375	0.457919088
1079	-1.125	59.375	0.409158429
1080	-0.875	59.375	0.392627006
1081	-0.625	59.375	0.386084013
1082	-0.375	59.375	0.38077584
1083	-0.125	59.375	0.357347268
1084	0.125	59.375	0.374185894
1085	0.375	59.375	0.365738509
1086	0.625	59.375	0.346954983
1087	0.875	59.375	0.356163916
1088	1.125	59.375	0.343779206
1089	1.375	59.375	0.359521076
1090	1.625	59.375	0.431311315
1091	1.875	59.375	0.405155442
1092	2.125	59.375	0.366901491
1093	2.375	59.375	0.381829356
1094	2.625	59.375	0.369844259
1095	2.875	59.375	0.389262937
1096	3.125	59.375	0.352534539
1097	3.375	59.375	0.409450475
1098	3.625	59.375	0.387098674
1099	3.875	59.375	0.398652823
1100	4.125	59.375	0.386198185
1101	4.375	59.375	0.387678736
1102	4.625	59.375	0.310856111
1103	4.875	59.375	0.361236111
1104	19.125	59.375	0.282936823
1105	19.375	59.375	0.317139127
1106	19.625	59.375	0.270879175
1107	19.875	59.375	0.2583389
1108	20.125	59.375	0.249042588
1109	20.375	59.375	0.247956052
1110	20.625	59.375	0.27047106
1111	20.875	59.375	0.252747158
1112	21.125	59.375	0.245106237
1113	21.375	59.375	0.274645949
1114	21.625	59.375	0.248477636
1115	21.875	59.375	0.245169878
1116	22.125	59.375	0.256318625
1117	22.375	59.375	0.258326699
1118	22.625	59.375	0.217591061
1119	22.875	59.375	0.198193074
1120	23.125	59.375	0.234330285
1121	23.375	59.375	0.212553496
1122	23.625	59.375	0.211552075
1123	23.875	59.375	0.180581967
1124	-153.625	59.125	0.497469484
1125	-153.375	59.125	0.37899611
1126	-153.125	59.125	0.345765451
1127	-152.875	59.125	0.325873769
1128	-152.625	59.125	0.317713184
1129	-152.375	59.125	0.294794496
1130	-152.125	59.125	0.300944889
1131	-151.875	59.125	0.307968584
1132	-151.375	59.125	0.3222844
1133	-151.125	59.125	0.341212997
1134	-150.875	59.125	0.402365941
1135	-150.625	59.125	0.402171314
1136	-150.375	59.125	0.366893511
1137	-150.125	59.125	0.402696709
1138	-149.875	59.125	0.415023627
1139	-149.625	59.125	0.436594029
1140	-149.375	59.125	0.421288138
1141	-149.125	59.125	0.438110485
1142	-148.875	59.125	0.40927951
1143	-148.625	59.125	0.427168368
1144	-148.375	59.125	0.394562615
1145	-148.125	59.125	0.402028397
1146	-147.875	59.125	0.431491162
1147	-147.625	59.125	0.401815423
1148	-147.375	59.125	0.392935939
1149	-147.125	59.125	0.388923011
1150	-146.875	59.125	0.378207927
1151	-146.625	59.125	0.377131884
1152	-146.375	59.125	0.38030917
1153	-5.625	59.125	0.422763456
1154	-5.375	59.125	0.436789429
1155	-5.125	59.125	0.428329456
1156	-4.875	59.125	0.432717023
1157	-4.625	59.125	0.460024234
1158	-4.375	59.125	0.464301508
1159	-4.125	59.125	0.447598512
1160	-3.875	59.125	0.387845499
1161	-3.625	59.125	0.391549471
1162	-2.125	59.125	0.424383396
1163	-1.875	59.125	0.436793081
1164	-1.625	59.125	0.450133852
1165	-1.375	59.125	0.437609035
1166	-1.125	59.125	0.337572664
1167	-0.875	59.125	0.365372137
1168	-0.625	59.125	0.382070504
1169	-0.375	59.125	0.359067729
1170	-0.125	59.125	0.409417467
1171	0.125	59.125	0.346579382
1172	0.375	59.125	0.370568629
1173	0.625	59.125	0.383808709
1174	0.875	59.125	0.359959182
1175	1.125	59.125	0.370533181
1176	1.375	59.125	0.356748574
1177	1.625	59.125	0.380571567
1178	1.875	59.125	0.388881724
1179	2.125	59.125	0.372352464
1180	2.375	59.125	0.359420483
1181	2.625	59.125	0.325288678
1182	2.875	59.125	0.353973786
1183	3.125	59.125	0.385074295
1184	3.375	59.125	0.381984656
1185	3.625	59.125	0.403323141
1186	3.875	59.125	0.414171785
1187	4.125	59.125	0.359056388
1188	4.375	59.125	0.422055924
1189	4.625	59.125	0.371620702
1190	4.875	59.125	0.334759684
1191	5.125	59.125	0.37524719
1192	13.625	59.125	0.18393707
1193	18.875	59.125	0.270599231
1194	19.125	59.125	0.278196939
1195	19.375	59.125	0.256628171
1196	19.625	59.125	0.25065167
1197	19.875	59.125	0.240563844
1198	20.125	59.125	0.253633367
1199	20.375	59.125	0.25595387
1200	20.625	59.125	0.277391633
1201	20.875	59.125	0.236420096
1202	21.125	59.125	0.264702101
1203	21.375	59.125	0.261447427
1204	21.625	59.125	0.238451039
1205	21.875	59.125	0.238280349
1206	22.125	59.125	0.236269357
1207	22.375	59.125	0.244034251
1208	22.625	59.125	0.227023876
1209	22.875	59.125	0.219590813
1210	23.125	59.125	0.208952755
1211	23.375	59.125	0.227440007
1212	-153.125	58.875	0.372424844
1213	-152.875	58.875	0.338647265
1214	-152.625	58.875	0.318153446
1215	-152.375	58.875	0.322817372
1216	-152.125	58.875	0.304821492
1217	-151.875	58.875	0.378651493
1218	-151.625	58.875	0.354299458
1219	-151.375	58.875	0.331898242
1220	-151.125	58.875	0.342504777
1221	-150.875	58.875	0.359391131
1222	-150.625	58.875	0.41137686
1223	-150.375	58.875	0.381146385
1224	-150.125	58.875	0.381942383
1225	-149.875	58.875	0.373912853
1226	-149.625	58.875	0.387778129
1227	-149.375	58.875	0.388349307
1228	-149.125	58.875	0.436773827
1229	-148.875	58.875	0.43229404
1230	-148.625	58.875	0.432820914
1231	-148.375	58.875	0.374652801
1232	-148.125	58.875	0.429086735
1233	-147.875	58.875	0.387040984
1234	-147.625	58.875	0.369580952
1235	-147.375	58.875	0.346116896
1236	-147.125	58.875	0.389881523
1237	-6.625	58.875	0.377813332
1238	-6.125	58.875	0.397709482
1239	-5.875	58.875	0.4259049
1240	-5.625	58.875	0.4420495
1241	-5.375	58.875	0.393702539
1242	-5.125	58.875	0.375067788
1243	-4.875	58.875	0.444694749
1244	-4.625	58.875	0.469017352
1245	-4.375	58.875	0.441634803
1246	-4.125	58.875	0.402208343
1247	-3.875	58.875	0.434252639
1248	-3.625	58.875	0.384615804
1249	-2.375	58.875	0.421579277
1250	-2.125	58.875	0.425336797
1251	-1.875	58.875	0.477710325
1252	-1.625	58.875	0.476107255
1253	-1.375	58.875	0.449130721
1254	-1.125	58.875	0.408460512
1255	-0.875	58.875	0.398075978
1256	-0.625	58.875	0.409179496
1257	-0.375	58.875	0.393547932
1258	-0.125	58.875	0.384423506
1259	0.125	58.875	0.385964661
1260	0.375	58.875	0.371696354
1261	0.625	58.875	0.390575156
1262	0.875	58.875	0.415608162
1263	1.125	58.875	0.378676515
1264	1.375	58.875	0.402514352
1265	1.625	58.875	0.385771048
1266	1.875	58.875	0.373102911
1267	2.125	58.875	0.415968437
1268	2.375	58.875	0.400499061
1269	2.625	58.875	0.351750592
1270	2.875	58.875	0.372508899
1271	3.125	58.875	0.390605513
1272	3.375	58.875	0.330441923
1273	3.625	58.875	0.358961582
1274	3.875	58.875	0.407330826
1275	4.125	58.875	0.363467246
1276	4.375	58.875	0.40464062
1277	4.625	58.875	0.400916442
1278	4.875	58.875	0.338941554
1279	5.125	58.875	0.348517854
1280	5.375	58.875	0.322225997
1281	9.625	58.875	0.266469349
1282	9.875	58.875	0.268307704
1283	10.125	58.875	0.253250893
1284	10.375	58.875	0.252110336
1285	10.625	58.875	0.24525783
1286	10.875	58.875	0.248355438
1287	13.375	58.875	0.229394436
1288	13.625	58.875	0.184705315
1289	18.125	58.875	0.218530341
1290	18.375	58.875	0.243625635
1291	18.625	58.875	0.264113753
1292	18.875	58.875	0.247325787
1293	19.125	58.875	0.240693393
1294	19.375	58.875	0.263840767
1295	19.625	58.875	0.258532635
1296	19.875	58.875	0.266624922
1297	20.125	58.875	0.241933188
1298	20.375	58.875	0.253469819
1299	20.625	58.875	0.265924328
1300	20.875	58.875	0.24510504
1301	21.125	58.875	0.248601089
1302	21.375	58.875	0.235984565
1303	21.625	58.875	0.251583179
1304	21.875	58.875	0.255351498
1305	22.125	58.875	0.213223252
1306	23.125	58.875	0.167285558
1307	153.125	58.875	0.223337655
1308	-160.375	58.625	0.483487732
1309	-160.125	58.625	0.415794715
1310	-159.875	58.625	0.374646239
1311	-159.625	58.625	0.370059164
1312	-153.375	58.625	0.362822177
1313	-153.125	58.625	0.382886354
1314	-152.875	58.625	0.325106607
1315	-152.625	58.625	0.274013303
1316	-152.375	58.625	0.286257552
1317	-152.125	58.625	0.310708352
1318	-151.875	58.625	0.340886637
1319	-151.625	58.625	0.390803791
1320	-151.375	58.625	0.402199227
1321	-151.125	58.625	0.369190934
1322	-150.875	58.625	0.357103699
1323	-150.625	58.625	0.351384145
1324	-150.375	58.625	0.324294636
1325	-150.125	58.625	0.370039566
1326	-149.875	58.625	0.356221407
1327	-149.625	58.625	0.412483715
1328	-149.375	58.625	0.436494161
1329	-149.125	58.625	0.425084239
1330	-148.875	58.625	0.465939838
1331	-148.625	58.625	0.437957131
1332	-148.375	58.625	0.397647057
1333	-148.125	58.625	0.352005298
1334	-147.875	58.625	0.401925115
1335	-147.625	58.625	0.37984868
1336	-147.375	58.625	0.389303369
1337	-6.875	58.625	0.408326072
1338	-6.625	58.625	0.338727845
1339	-5.875	58.625	0.406845591
1340	-5.625	58.625	0.447218944
1341	-5.375	58.625	0.429585596
1342	-2.625	58.625	0.389772168
1343	-2.375	58.625	0.414707936
1344	-2.125	58.625	0.448870545
1345	-1.875	58.625	0.461299824
1346	-1.625	58.625	0.438329155
1347	-1.375	58.625	0.434029905
1348	-1.125	58.625	0.409881948
1349	-0.875	58.625	0.436841298
1350	-0.625	58.625	0.404104562
1351	-0.375	58.625	0.405598363
1352	-0.125	58.625	0.390841966
1353	0.125	58.625	0.393581799
1354	0.375	58.625	0.371850792
1355	0.625	58.625	0.380059853
1356	0.875	58.625	0.366405799
1357	1.125	58.625	0.353914478
1358	1.375	58.625	0.374289671
1359	1.625	58.625	0.412658041
1360	1.875	58.625	0.362769522
1361	2.125	58.625	0.38608534
1362	2.375	58.625	0.360822156
1363	2.625	58.625	0.371806539
1364	2.875	58.625	0.388146923
1365	3.125	58.625	0.363341493
1366	3.375	58.625	0.401165276
1367	3.625	58.625	0.336636851
1368	3.875	58.625	0.397370901
1369	4.125	58.625	0.441548616
1370	4.375	58.625	0.389237617
1371	4.625	58.625	0.418594619
1372	4.875	58.625	0.358946747
1373	5.125	58.625	0.343140413
1374	5.375	58.625	0.324971019
1375	9.375	58.625	0.259769889
1376	9.625	58.625	0.285995817
1377	9.875	58.625	0.269525347
1378	10.125	58.625	0.295107334
1379	10.375	58.625	0.270574775
1380	10.625	58.625	0.264470235
1381	10.875	58.625	0.258997034
1382	11.125	58.625	0.254060077
1383	17.375	58.625	0.229197871
1384	17.625	58.625	0.272691247
1385	17.875	58.625	0.24051816
1386	18.125	58.625	0.26507466
1387	18.375	58.625	0.243585184
1388	18.625	58.625	0.272350404
1389	18.875	58.625	0.248913423
1390	19.125	58.625	0.219244768
1391	19.375	58.625	0.26086117
1392	19.625	58.625	0.255609434
1393	19.875	58.625	0.279188494
1394	20.125	58.625	0.285075589
1395	20.375	58.625	0.26709428
1396	20.625	58.625	0.266158956
1397	20.875	58.625	0.274149404
1398	21.125	58.625	0.263030933
1399	21.375	58.625	0.246170732
1400	21.625	58.625	0.242993396
1401	21.875	58.625	0.241878179
1402	22.125	58.625	0.229140821
1403	164.625	58.625	0.409730166
1404	164.875	58.625	0.420707791
1405	-160.875	58.375	0.394565123
1406	-160.625	58.375	0.397796023
1407	-160.375	58.375	0.383128312
1408	-160.125	58.375	0.433449459
1409	-159.875	58.375	0.383396486
1410	-159.625	58.375	0.343974901
1411	-159.375	58.375	0.37376405
1412	-159.125	58.375	0.349001552
1413	-158.625	58.375	0.299306482
1414	-158.375	58.375	0.322958585
1415	-158.125	58.375	0.275576069
1416	-157.875	58.375	0.277919279
1417	-153.875	58.375	0.295099692
1418	-153.625	58.375	0.295866014
1419	-153.375	58.375	0.330292031
1420	-153.125	58.375	0.296205411
1421	-151.875	58.375	0.291263887
1422	-151.625	58.375	0.333014635
1423	-151.375	58.375	0.357500847
1424	-151.125	58.375	0.372463844
1425	-150.875	58.375	0.360380349
1426	-150.625	58.375	0.379937547
1427	-150.375	58.375	0.334755478
1428	-150.125	58.375	0.356882768
1429	-149.875	58.375	0.385901874
1430	-149.625	58.375	0.412432381
1431	-149.375	58.375	0.428377848
1432	-149.125	58.375	0.462422301
1433	-148.875	58.375	0.453870674
1434	-148.625	58.375	0.395596293
1435	-148.375	58.375	0.42271196
1436	-148.125	58.375	0.441733269
1437	-147.875	58.375	0.460150322
1438	-147.625	58.375	0.444771321
1439	-7.375	58.375	0.418764356
1440	-5.875	58.375	0.371356131
1441	-5.625	58.375	0.404089554
1442	-2.875	58.375	0.357933949
1443	-2.625	58.375	0.410972426
1444	-2.375	58.375	0.458051837
1445	-2.125	58.375	0.4190432
1446	-1.875	58.375	0.453736455
1447	-1.625	58.375	0.449325775
1448	-1.375	58.375	0.446992512
1449	-1.125	58.375	0.385480923
1450	-0.875	58.375	0.382159715
1451	-0.625	58.375	0.421583575
1452	-0.375	58.375	0.411955252
1453	-0.125	58.375	0.375202387
1454	0.125	58.375	0.404941783
1455	0.375	58.375	0.390273696
1456	0.625	58.375	0.414868911
1457	0.875	58.375	0.437941666
1458	1.125	58.375	0.387774707
1459	1.375	58.375	0.406566446
1460	1.625	58.375	0.417125431
1461	1.875	58.375	0.412707409
1462	2.125	58.375	0.353510467
1463	2.375	58.375	0.396407433
1464	2.625	58.375	0.328577794
1465	2.875	58.375	0.40018581
1466	3.125	58.375	0.376753812
1467	3.375	58.375	0.363616828
1468	3.625	58.375	0.391180636
1469	3.875	58.375	0.374364134
1470	4.125	58.375	0.384674424
1471	4.375	58.375	0.362195128
1472	4.625	58.375	0.379060597
1473	4.875	58.375	0.350419129
1474	5.125	58.375	0.380045
1475	5.375	58.375	0.370520826
1476	5.625	58.375	0.369060324
1477	5.875	58.375	0.313199012
1478	8.875	58.375	0.257968636
1479	9.125	58.375	0.255980746
1480	9.375	58.375	0.263825367
1481	9.625	58.375	0.32452198
1482	9.875	58.375	0.295973769
1483	10.125	58.375	0.315119254
1484	10.375	58.375	0.296610634
1485	10.625	58.375	0.323519637
1486	10.875	58.375	0.298994503
1487	11.125	58.375	0.263083203
1488	17.125	58.375	0.21321978
1489	17.375	58.375	0.242288883
1490	17.625	58.375	0.265723151
1491	17.875	58.375	0.256469928
1492	18.125	58.375	0.246425934
1493	18.375	58.375	0.252530789
1494	18.625	58.375	0.257125528
1495	18.875	58.375	0.244283165
1496	19.125	58.375	0.269024433
1497	19.375	58.375	0.285586289
1498	19.625	58.375	0.269186449
1499	19.875	58.375	0.286057988
1500	20.125	58.375	0.273657708
1501	20.375	58.375	0.281234962
1502	20.625	58.375	0.279303295
1503	20.875	58.375	0.251480106
1504	21.125	58.375	0.261049637
1505	21.375	58.375	0.249071107
1506	21.625	58.375	0.285084689
1507	23.375	58.375	0.231410578
1508	23.625	58.375	0.214385899
1509	163.875	58.375	0.390361438
1510	164.125	58.375	0.379912249
1511	164.375	58.375	0.393665294
1512	-160.125	58.125	0.416829456
1513	-159.875	58.125	0.431910312
1514	-159.625	58.125	0.402158481
1515	-159.375	58.125	0.398975158
1516	-159.125	58.125	0.370301884
1517	-158.875	58.125	0.348158914
1518	-158.625	58.125	0.359192034
1519	-154.125	58.125	0.338476112
1520	-153.875	58.125	0.284175749
1521	-153.625	58.125	0.302890545
1522	-153.375	58.125	0.266446262
1523	-152.125	58.125	0.298665897
1524	-151.875	58.125	0.327556553
1525	-151.625	58.125	0.360220392
1526	-151.375	58.125	0.376933594
1527	-151.125	58.125	0.351408244
1528	-150.875	58.125	0.386068182
1529	-150.625	58.125	0.40824647
1530	-150.375	58.125	0.391519621
1531	-150.125	58.125	0.370164033
1532	-149.875	58.125	0.43763638
1533	-149.625	58.125	0.415361658
1534	-149.375	58.125	0.432437529
1535	-149.125	58.125	0.453868558
1536	-148.875	58.125	0.457418783
1537	-148.625	58.125	0.403607222
1538	-8.125	58.125	0.397053946
1539	-7.875	58.125	0.404367197
1540	-7.625	58.125	0.417520721
1541	-7.375	58.125	0.396102608
1542	-5.875	58.125	0.394675827
1543	-5.625	58.125	0.351127611
1544	-3.125	58.125	0.369109844
1545	-2.875	58.125	0.40634655
1546	-2.625	58.125	0.385957172
1547	-2.375	58.125	0.393576082
1548	-2.125	58.125	0.42427037
1549	-1.875	58.125	0.408227663
1550	-1.625	58.125	0.432493115
1551	-1.375	58.125	0.431236282
1552	-1.125	58.125	0.420414751
1553	-0.875	58.125	0.40464773
1554	-0.625	58.125	0.403274023
1555	-0.375	58.125	0.434805838
1556	-0.125	58.125	0.397218661
1557	0.125	58.125	0.416570369
1558	0.375	58.125	0.385059494
1559	0.625	58.125	0.381852106
1560	0.875	58.125	0.392547265
1561	1.125	58.125	0.40576252
1562	1.375	58.125	0.387141883
1563	1.625	58.125	0.346663239
1564	1.875	58.125	0.389060939
1565	2.125	58.125	0.39415485
1566	2.375	58.125	0.324210252
1567	2.625	58.125	0.352265156
1568	2.875	58.125	0.390775336
1569	3.125	58.125	0.38432396
1570	3.375	58.125	0.383893617
1571	3.625	58.125	0.402701424
1572	3.875	58.125	0.443822137
1573	4.125	58.125	0.398840898
1574	4.375	58.125	0.36771537
1575	4.625	58.125	0.353489775
1576	4.875	58.125	0.384414251
1577	5.125	58.125	0.401824869
1578	5.375	58.125	0.373789589
1579	5.625	58.125	0.376957476
1580	5.875	58.125	0.345124731
1581	6.125	58.125	0.331109754
1582	6.375	58.125	0.323359769
1583	8.375	58.125	0.254178125
1584	8.625	58.125	0.275139323
1585	8.875	58.125	0.248754654
1586	9.125	58.125	0.291172229
1587	9.375	58.125	0.320603181
1588	9.625	58.125	0.335290644
1589	9.875	58.125	0.34646775
1590	10.125	58.125	0.340609681
1591	10.375	58.125	0.349466282
1592	10.625	58.125	0.33976723
1593	10.875	58.125	0.296373459
1594	11.125	58.125	0.290283234
1595	11.375	58.125	0.270539515
1596	17.125	58.125	0.241955046
1597	17.375	58.125	0.265042019
1598	17.625	58.125	0.261065771
1599	17.875	58.125	0.259657901
1600	18.125	58.125	0.239997012
1601	18.375	58.125	0.254640726
1602	18.625	58.125	0.232242513
1603	18.875	58.125	0.241128683
1604	19.125	58.125	0.256570587
1605	19.375	58.125	0.237517866
1606	19.625	58.125	0.256552547
1607	19.875	58.125	0.261746536
1608	20.125	58.125	0.279308857
1609	20.375	58.125	0.280605812
1610	20.625	58.125	0.268294622
1611	20.875	58.125	0.320293495
1612	21.125	58.125	0.260976318
1613	21.375	58.125	0.268640595
1614	21.625	58.125	0.280346239
1615	21.875	58.125	0.229868805
1616	22.375	58.125	0.19936504
1617	22.625	58.125	0.226645304
1618	22.875	58.125	0.229297549
1619	23.125	58.125	0.237199938
1620	23.375	58.125	0.224993287
1621	23.625	58.125	0.220207255
1622	23.875	58.125	0.205484031
1623	24.125	58.125	0.198164601
1624	163.875	58.125	0.415346464
1625	164.125	58.125	0.419007752
1626	-154.875	57.875	0.306301975
1627	-154.625	57.875	0.331452376
1628	-154.375	57.875	0.307337935
1629	-154.125	57.875	0.30847324
1630	-153.875	57.875	0.245500411
1631	-152.125	57.875	0.303304655
1632	-151.875	57.875	0.3405479
1633	-151.625	57.875	0.388015906
1634	-151.375	57.875	0.372475289
1635	-151.125	57.875	0.337907191
1636	-150.875	57.875	0.397518592
1637	-150.625	57.875	0.436582215
1638	-150.375	57.875	0.445480021
1639	-150.125	57.875	0.447808722
1640	-149.875	57.875	0.439253604
1641	-149.625	57.875	0.471543768
1642	-8.125	57.875	0.41457121
1643	-7.875	57.875	0.439262198
1644	-7.625	57.875	0.410526543
1645	-7.375	57.875	0.415875076
1646	-3.375	57.875	0.34678713
1647	-3.125	57.875	0.325511248
1648	-2.875	57.875	0.355480251
1649	-2.625	57.875	0.330974835
1650	-2.375	57.875	0.349726927
1651	-2.125	57.875	0.391607339
1652	-1.875	57.875	0.411773065
1653	-1.625	57.875	0.391639553
1654	-1.375	57.875	0.426161838
1655	-1.125	57.875	0.389468745
1656	-0.875	57.875	0.368855091
1657	-0.625	57.875	0.387606167
1658	-0.375	57.875	0.426969663
1659	-0.125	57.875	0.382416948
1660	0.125	57.875	0.416491584
1661	0.375	57.875	0.367116798
1662	0.625	57.875	0.3792536
1663	0.875	57.875	0.420982833
1664	1.125	57.875	0.377928655
1665	1.375	57.875	0.36897235
1666	1.625	57.875	0.375248127
1667	1.875	57.875	0.398277635
1668	2.125	57.875	0.369616374
1669	2.375	57.875	0.398613472
1670	2.625	57.875	0.385591866
1671	2.875	57.875	0.371126578
1672	3.125	57.875	0.381944987
1673	3.375	57.875	0.346977244
1674	3.625	57.875	0.363672165
1675	3.875	57.875	0.360584508
1676	4.125	57.875	0.381237349
1677	4.375	57.875	0.44578848
1678	4.625	57.875	0.378404231
1679	4.875	57.875	0.340084123
1680	5.125	57.875	0.363444008
1681	5.375	57.875	0.352076838
1682	5.625	57.875	0.37653021
1683	5.875	57.875	0.405082979
1684	6.125	57.875	0.336032752
1685	6.375	57.875	0.306938327
1686	6.625	57.875	0.32408309
1687	6.875	57.875	0.299844052
1688	7.125	57.875	0.319418085
1689	7.375	57.875	0.297485351
1690	7.625	57.875	0.282386178
1691	7.875	57.875	0.294952621
1692	8.125	57.875	0.30731577
1693	8.375	57.875	0.323371284
1694	8.625	57.875	0.335538251
1695	8.875	57.875	0.313399491
1696	9.125	57.875	0.336024511
1697	9.375	57.875	0.366841009
1698	9.625	57.875	0.33960957
1699	9.875	57.875	0.341708253
1700	10.125	57.875	0.321872489
1701	10.375	57.875	0.306002693
1702	10.625	57.875	0.27813549
1703	10.875	57.875	0.290238306
1704	11.125	57.875	0.314481884
1705	11.375	57.875	0.279277844
1706	16.875	57.875	0.272196456
1707	17.125	57.875	0.248545536
1708	17.375	57.875	0.266996934
1709	17.625	57.875	0.280689987
1710	17.875	57.875	0.269234548
1711	18.125	57.875	0.242964944
1712	18.375	57.875	0.248568754
1713	19.375	57.875	0.257179339
1714	19.625	57.875	0.272384889
1715	19.875	57.875	0.280838339
1716	20.125	57.875	0.300803105
1717	20.375	57.875	0.266255784
1718	20.625	57.875	0.289534956
1719	20.875	57.875	0.263143448
1720	21.125	57.875	0.252674528
1721	21.375	57.875	0.250224946
1722	21.625	57.875	0.25296453
1723	21.875	57.875	0.235236072
1724	22.125	57.875	0.192574827
1725	22.375	57.875	0.235028645
1726	22.625	57.875	0.226248716
1727	22.875	57.875	0.228745944
1728	23.125	57.875	0.247413182
1729	23.375	57.875	0.235233117
1730	23.625	57.875	0.22190438
1731	23.875	57.875	0.201635686
1732	24.125	57.875	0.180644758
1733	163.875	57.875	0.381130098
1734	-155.375	57.625	0.297080592
1735	-155.125	57.625	0.290739152
1736	-154.875	57.625	0.310390679
1737	-154.625	57.625	0.287091653
1738	-152.125	57.625	0.316951796
1739	-151.875	57.625	0.386546168
1740	-151.625	57.625	0.413954986
1741	-151.375	57.625	0.361578787
1742	-151.125	57.625	0.377713618
1743	-150.875	57.625	0.376264598
1744	-150.625	57.625	0.448813372
1745	-150.375	57.625	0.46023887
1746	-150.125	57.625	0.421938515
1747	-149.875	57.625	0.432659158
1748	-8.375	57.625	0.397235565
1749	-8.125	57.625	0.419598604
1750	-7.875	57.625	0.447431739
1751	-1.625	57.625	0.348441312
1752	-1.375	57.625	0.386427959
1753	-1.125	57.625	0.406132072
1754	-0.875	57.625	0.448478769
1755	-0.625	57.625	0.437261756
1756	-0.375	57.625	0.434384258
1757	-0.125	57.625	0.423502225
1758	0.125	57.625	0.425872109
1759	0.375	57.625	0.416908686
1760	0.625	57.625	0.401156404
1761	0.875	57.625	0.403523697
1762	1.125	57.625	0.337746012
1763	1.375	57.625	0.404687372
1764	1.625	57.625	0.398054609
1765	1.875	57.625	0.352846976
1766	2.125	57.625	0.357632629
1767	2.375	57.625	0.382029624
1768	2.625	57.625	0.36675227
1769	2.875	57.625	0.358599263
1770	3.125	57.625	0.328934187
1771	3.375	57.625	0.380077489
1772	3.625	57.625	0.371990011
1773	3.875	57.625	0.39991645
1774	4.125	57.625	0.388609205
1775	4.375	57.625	0.351564213
1776	4.625	57.625	0.33355005
1777	4.875	57.625	0.414873263
1778	5.125	57.625	0.392715807
1779	5.375	57.625	0.351901427
1780	5.625	57.625	0.342293116
1781	5.875	57.625	0.344417734
1782	6.125	57.625	0.368902709
1783	6.375	57.625	0.324741822
1784	6.625	57.625	0.347502644
1785	6.875	57.625	0.3210345
1786	7.125	57.625	0.331934572
1787	7.375	57.625	0.305284749
1788	7.625	57.625	0.306965711
1789	7.875	57.625	0.29508203
1790	8.125	57.625	0.283427488
1791	8.375	57.625	0.274612343
1792	8.625	57.625	0.312606407
1793	8.875	57.625	0.330169797
1794	9.125	57.625	0.339772569
1795	9.375	57.625	0.339656982
1796	9.625	57.625	0.287909364
1797	9.875	57.625	0.268372475
1798	10.125	57.625	0.247365702
1799	10.625	57.625	0.274849841
1800	10.875	57.625	0.332175515
1801	11.125	57.625	0.283813326
1802	11.375	57.625	0.322253092
1803	11.625	57.625	0.273827518
1804	16.875	57.625	0.228010498
1805	17.125	57.625	0.250225931
1806	17.375	57.625	0.257339748
1807	17.625	57.625	0.262276592
1808	17.875	57.625	0.223504863
1809	18.125	57.625	0.197820365
1810	19.125	57.625	0.232839875
1811	19.375	57.625	0.221560917
1812	19.625	57.625	0.255519822
1813	19.875	57.625	0.282917815
1814	20.125	57.625	0.285244897
1815	20.375	57.625	0.267861386
1816	20.625	57.625	0.265707003
1817	20.875	57.625	0.265156801
1818	21.125	57.625	0.249476635
1819	21.375	57.625	0.249205649
1820	21.625	57.625	0.225991272
1821	21.875	57.625	0.207800992
1822	22.875	57.625	0.182836729
1823	23.125	57.625	0.21331565
1824	23.375	57.625	0.226139686
1825	23.625	57.625	0.217706992
1826	23.875	57.625	0.196853185
1827	24.125	57.625	0.205407543
1828	-155.875	57.375	0.34587233
1829	-155.625	57.375	0.362609629
1830	-155.375	57.375	0.320680722
1831	-155.125	57.375	0.329147756
1832	-154.875	57.375	0.308711412
1833	-152.375	57.375	0.308301345
1834	-152.125	57.375	0.32477219
1835	-151.875	57.375	0.377666533
1836	-151.625	57.375	0.400099438
1837	-151.375	57.375	0.442084308
1838	-151.125	57.375	0.370495559
1839	-150.875	57.375	0.402110094
1840	-150.625	57.375	0.436828571
1841	-150.375	57.375	0.421658078
1842	-150.125	57.375	0.430913785
1843	-13.875	57.375	0.435121818
1844	-8.625	57.375	0.458807628
1845	-8.375	57.375	0.454260823
1846	-8.125	57.375	0.410698896
1847	-7.875	57.375	0.491133762
1848	-7.625	57.375	0.404798461
1849	-1.625	57.375	0.331670394
1850	-1.375	57.375	0.457424032
1851	-1.125	57.375	0.447900119
1852	-0.875	57.375	0.469353544
1853	-0.625	57.375	0.455082943
1854	-0.375	57.375	0.465505678
1855	-0.125	57.375	0.403525387
1856	0.125	57.375	0.400683778
1857	0.375	57.375	0.348360575
1858	0.625	57.375	0.349001912
1859	0.875	57.375	0.356549123
1860	1.125	57.375	0.374693497
1861	1.375	57.375	0.436870006
1862	1.625	57.375	0.35394328
1863	1.875	57.375	0.342085406
1864	2.125	57.375	0.364602603
1865	2.375	57.375	0.334381997
1866	2.625	57.375	0.356771936
1867	2.875	57.375	0.367677581
1868	3.125	57.375	0.378874659
1869	3.375	57.375	0.357607791
1870	3.625	57.375	0.384652557
1871	3.875	57.375	0.407889479
1872	4.125	57.375	0.396756484
1873	4.375	57.375	0.402367522
1874	4.625	57.375	0.392326965
1875	4.875	57.375	0.386585838
1876	5.125	57.375	0.371051305
1877	5.375	57.375	0.371569935
1878	5.625	57.375	0.354255939
1879	5.875	57.375	0.375304779
1880	6.125	57.375	0.346673627
1881	6.375	57.375	0.336529335
1882	6.625	57.375	0.330036105
1883	6.875	57.375	0.329433257
1884	7.125	57.375	0.357562426
1885	7.375	57.375	0.331995661
1886	7.625	57.375	0.331892853
1887	7.875	57.375	0.321757209
1888	8.125	57.375	0.317331582
1889	8.375	57.375	0.320310397
1890	8.625	57.375	0.328794503
1891	8.875	57.375	0.321505778
1892	9.125	57.375	0.322715301
1893	9.375	57.375	0.2872757
1894	9.625	57.375	0.234639601
1895	10.875	57.375	0.249210482
1896	11.125	57.375	0.286308265
1897	11.375	57.375	0.31945636
1898	11.625	57.375	0.272594387
1899	11.875	57.375	0.292253553
1900	16.875	57.375	0.212147678
1901	17.125	57.375	0.229038196
1902	17.375	57.375	0.240787571
1903	17.625	57.375	0.258240069
1904	17.875	57.375	0.222503121
1905	18.875	57.375	0.230241215
1906	19.125	57.375	0.244314478
1907	19.375	57.375	0.247873882
1908	19.625	57.375	0.250677555
1909	19.875	57.375	0.276828972
1910	20.125	57.375	0.248357735
1911	20.375	57.375	0.268376313
1912	20.625	57.375	0.256753378
1913	20.875	57.375	0.244150177
1914	21.125	57.375	0.23633275
1915	21.375	57.375	0.218830971
1916	23.375	57.375	0.216697121
1917	23.625	57.375	0.22343974
1918	23.875	57.375	0.19880575
1919	24.125	57.375	0.185175099
1920	163.375	57.375	0.438758705
1921	163.625	57.375	0.410308561
1922	163.875	57.375	0.371811361
1923	-156.125	57.125	0.423554727
1924	-155.875	57.125	0.337671885
1925	-155.625	57.125	0.311061779
1926	-155.375	57.125	0.337331367
1927	-155.125	57.125	0.321343878
1928	-154.875	57.125	0.31813337
1929	-152.875	57.125	0.320705062
1930	-152.625	57.125	0.348219467
1931	-152.375	57.125	0.39552289
1932	-152.125	57.125	0.403931963
1933	-151.875	57.125	0.387210671
1934	-151.625	57.125	0.375857227
1935	-151.375	57.125	0.444905423
1936	-151.125	57.125	0.373531649
1937	-150.875	57.125	0.462530606
1938	-150.625	57.125	0.443642082
1939	-13.625	57.125	0.427576532
1940	-8.875	57.125	0.397881743
1941	-8.625	57.125	0.428501352
1942	-8.375	57.125	0.462725044
1943	-8.125	57.125	0.463876016
1944	-7.875	57.125	0.472938637
1945	-7.625	57.125	0.38300949
1946	-6.875	57.125	0.4265818
1947	-6.625	57.125	0.393677507
1948	-1.625	57.125	0.405401734
1949	-1.375	57.125	0.447957722
1950	-1.125	57.125	0.435050975
1951	-0.875	57.125	0.454228806
1952	-0.625	57.125	0.468325438
1953	-0.375	57.125	0.395666572
1954	-0.125	57.125	0.395496776
1955	0.125	57.125	0.368635838
1956	0.375	57.125	0.365251402
1957	0.625	57.125	0.418837849
1958	0.875	57.125	0.371062889
1959	1.125	57.125	0.368745091
1960	1.375	57.125	0.379931948
1961	1.625	57.125	0.370588376
1962	1.875	57.125	0.345015813
1963	2.125	57.125	0.386563806
1964	2.375	57.125	0.351188795
1965	2.625	57.125	0.380316477
1966	2.875	57.125	0.349770213
1967	3.125	57.125	0.375450215
1968	3.375	57.125	0.390256284
1969	3.625	57.125	0.366421848
1970	3.875	57.125	0.384239819
1971	4.125	57.125	0.398604843
1972	4.375	57.125	0.37510304
1973	4.625	57.125	0.375408579
1974	4.875	57.125	0.407187686
1975	5.125	57.125	0.3881712
1976	5.375	57.125	0.38871704
1977	5.625	57.125	0.435892733
1978	5.875	57.125	0.388994144
1979	6.125	57.125	0.40833381
1980	6.375	57.125	0.41651859
1981	6.625	57.125	0.349855642
1982	6.875	57.125	0.39747467
1983	7.125	57.125	0.396552045
1984	7.375	57.125	0.355467417
1985	7.625	57.125	0.355472376
1986	7.875	57.125	0.378334898
1987	8.125	57.125	0.341840579
1988	8.375	57.125	0.271342232
1989	8.625	57.125	0.265355331
1990	8.875	57.125	0.234859973
1991	10.625	57.125	0.248806146
1992	10.875	57.125	0.250551964
1993	11.125	57.125	0.216460215
1994	11.375	57.125	0.306808314
1995	11.625	57.125	0.330061859
1996	11.875	57.125	0.285691337
1997	17.125	57.125	0.246789609
1998	17.375	57.125	0.270558172
1999	17.625	57.125	0.27345226
[truncated: 360,970 more rows]
