# Supplementary material for: Patterns in the temporal complexity of global chlorophyll concentration
Source: Nat Commun. 2024 Feb 19;15:1522. doi: 10.1038/s41467-024-45976-8 (PMC10876569; doi:10.1038/s41467-024-45976-8)
Supplement: Supplementary file 4 — Source Data [file 41467_2024_45976_MOESM4_ESM.zip › Source data/Figure2_fractal_dimension_per_location.csv]

	lon	lat	fdim
1	18.125	70.125	1.96377733006455
2	-52.375	69.875	1.97273526954621
3	-52.125	69.875	1.97663274609413
4	-51.875	69.875	1.97554120031041
5	-51.625	69.875	1.98143279786577
6	17.625	69.875	1.98494801322773
7	17.875	69.875	1.97003302239807
8	-51.875	69.625	1.98394551316129
9	-51.625	69.625	1.97395832865181
10	-51.375	69.625	1.96456888772438
11	-52.375	69.375	1.96855939986366
12	-52.125	69.375	1.97821286627698
13	-51.875	69.375	1.97408009252027
14	-51.625	69.375	1.98130910798029
15	-51.375	69.375	1.96864560714876
16	-51.125	69.375	1.97720185730192
17	16.625	69.375	1.96855939986366
18	-53.125	69.125	1.96833506485887
19	-52.875	69.125	1.96204260570817
20	-52.625	69.125	1.97228606503025
21	-52.375	69.125	1.970695917481
22	-52.125	69.125	1.97586671430297
23	-51.875	69.125	1.98017312176384
24	-51.625	69.125	1.97204353199662
25	-51.375	69.125	1.97012228052609
26	-52.625	68.875	1.96922153407763
27	-52.375	68.875	1.97897566516289
28	-52.125	68.875	1.97877752259109
29	-51.875	68.875	1.96729096281202
30	-51.625	68.875	1.96683847086043
31	-51.375	68.875	1.97707688006052
32	-51.625	68.625	1.97618815590376
33	13.375	68.625	1.96068307631949
34	13.625	68.625	1.97012228052609
35	13.875	68.625	1.9628632673969
36	14.125	68.625	1.97776873231059
37	12.875	68.375	1.98438335691362
38	13.125	68.375	1.94009313586417
39	13.375	68.375	1.97024577858212
40	12.125	68.125	1.94424238678966
41	12.375	68.125	1.95443507244682
42	12.625	68.125	1.95803342696142
43	14.125	68.125	1.96617332134237
44	14.375	68.125	1.97318400832385
45	14.625	68.125	1.9875658146293
46	14.875	68.125	1.94339416258499
47	11.625	67.875	1.96194727020363
48	11.875	67.875	1.97048457018266
49	12.125	67.875	1.95572017446234
50	12.375	67.875	1.94316827105974
51	12.625	67.875	1.96934409385543
52	12.875	67.875	1.95432626500543
53	13.125	67.875	1.96252090715854
54	13.375	67.875	1.97402217954794
55	13.625	67.875	1.97273526954621
56	13.875	67.875	1.9509443434635
57	14.125	67.875	1.95779180712797
58	14.375	67.875	1.95895527717631
59	14.625	67.875	1.97554120031041
60	11.375	67.625	1.98700115831519
61	11.625	67.625	1.96377733006455
62	11.875	67.625	1.95629840972174
63	12.125	67.625	1.96366138348577
64	12.375	67.625	1.97631221975895
65	12.625	67.625	1.94654652853569
66	12.875	67.625	1.95232957715257
67	13.125	67.625	1.95583427186249
68	13.375	67.625	1.97485163859178
69	13.625	67.625	1.9635353041723
70	13.875	67.625	1.97204353199662
71	14.125	67.625	1.970695917481
72	14.375	67.625	1.97459810647681
73	10.875	67.375	1.97003302239807
74	11.125	67.375	1.97249180600072
75	11.375	67.375	1.96549144334669
76	11.625	67.375	1.97048457018266
77	11.875	67.375	1.97159479321898
78	12.125	67.375	1.96332054003559
79	12.375	67.375	1.97048457018266
80	12.625	67.375	1.96480727545632
81	12.875	67.375	1.96252090715854
82	13.125	67.375	1.970695917481
83	13.375	67.375	1.95606639747119
84	13.625	67.375	1.94375354368429
85	13.875	67.375	1.97821286627698
86	14.125	67.375	1.97024577858212
87	10.625	67.125	1.96056962921364
88	10.875	67.125	1.94847411698168
89	11.125	67.125	1.95640829445622
90	11.375	67.125	1.95234728962635
91	11.625	67.125	1.96580727008374
92	11.875	67.125	1.95999370228477
93	12.125	67.125	1.95523536519801
94	12.375	67.125	1.96502375745859
95	12.625	67.125	1.96638550534314
96	12.875	67.125	1.97183639380823
97	13.125	67.125	1.97565897118238
98	13.375	67.125	1.94305596704087
99	13.625	67.125	1.9628632673969
100	-53.875	66.875	1.98294035101414
101	10.375	66.875	1.94604163796201
102	10.625	66.875	1.96272541100005
103	10.875	66.875	1.94103037455612
104	11.125	66.875	1.97191816904581
105	11.375	66.875	1.96708162915165
106	11.625	66.875	1.96045340335004
107	11.875	66.875	1.96671272755262
108	12.125	66.875	1.92094662009392
109	12.375	66.875	1.95699120233644
110	12.625	66.875	1.96831890911593
111	12.875	66.875	1.93971748262481
112	13.125	66.875	1.97440521409396
113	9.375	66.625	1.96708162915165
114	9.625	66.625	1.95292785179447
115	9.875	66.625	1.98054951488111
116	10.125	66.625	1.9608744252034
117	10.375	66.625	1.95036143558328
118	10.625	66.625	1.97249180600072
119	10.875	66.625	1.97941798355833
120	11.125	66.625	1.98556344093573
121	11.375	66.625	1.97408009252027
122	11.625	66.625	1.96991545897487
123	11.875	66.625	1.93023668586716
124	12.125	66.625	1.97631221975895
125	12.375	66.625	1.96216637784732
126	12.625	66.625	1.95929460592252
127	9.125	66.375	1.95895527717631
128	9.375	66.375	1.94119924435056
129	9.625	66.375	1.95281392957696
130	9.875	66.375	1.95374570283731
131	10.125	66.375	1.96377733006455
132	10.375	66.375	1.93734262234755
133	10.625	66.375	1.94612826564389
134	10.875	66.375	1.95024431715503
135	11.125	66.375	1.98054951488111
136	11.375	66.375	1.97261489711606
137	11.625	66.375	1.96786688974088
138	11.875	66.375	1.97853289426773
139	12.125	66.375	1.98512736179328
140	12.375	66.375	1.98407188233692
141	8.625	66.125	1.94032726898569
142	8.875	66.125	1.96786688974088
143	9.125	66.125	1.97204353199662
144	9.375	66.125	1.97408009252027
145	9.625	66.125	1.97236597923813
146	9.875	66.125	1.95234728962635
147	10.125	66.125	1.96468946636057
148	10.375	66.125	1.9677681898502
149	10.625	66.125	1.96638550534314
150	10.875	66.125	1.96729096281202
151	11.125	66.125	1.9732602120196
152	11.375	66.125	1.97351098131248
153	11.625	66.125	1.93274278920347
154	11.875	66.125	1.98030126654299
155	35.375	66.125	1.97261489711606
156	35.625	66.125	1.98973528539863
157	35.875	66.125	1.97183639380823
158	36.125	66.125	1.97529760309519
159	-53.625	65.875	1.96877045690052
160	7.875	65.875	1.96514481465325
161	8.125	65.875	1.94084408176642
162	8.375	65.875	1.96386496003107
163	8.625	65.875	1.98042672538666
164	8.875	65.875	1.97732414212022
165	9.125	65.875	1.98174962558806
166	9.375	65.875	1.98407188233692
167	9.625	65.875	1.97273526954621
168	9.875	65.875	1.96798803474422
169	10.125	65.875	1.97216615833842
170	10.375	65.875	1.96922153407763
171	10.625	65.875	1.97081714370156
172	10.875	65.875	1.97687909476762
173	11.125	65.875	1.97204353199662
174	11.375	65.875	1.96125134893934
175	11.625	65.875	1.96979517103255
176	35.375	65.875	1.98275435160177
177	35.625	65.875	1.95176438174613
178	35.875	65.875	1.95234728962635
179	36.125	65.875	1.97138625490934
180	36.375	65.875	1.95941546702537
181	36.625	65.875	1.96729096281202
182	36.875	65.875	1.97146989504171
183	37.125	65.875	1.97171695382247
184	37.375	65.875	1.96793741727081
185	7.375	65.625	1.9875658146293
186	7.625	65.625	1.97338696353237
187	7.875	65.625	1.97285294003892
188	8.125	65.625	1.96160296723383
189	8.375	65.625	1.96954635359722
190	8.625	65.625	1.9775205587383
191	8.875	65.625	1.98231428190217
192	9.125	65.625	1.98843490831946
193	9.375	65.625	1.97593187798617
194	9.625	65.625	1.98494801322773
195	9.875	65.625	1.97338696353237
196	10.125	65.625	1.96761629471225
197	10.375	65.625	1.96855939986366
198	10.625	65.625	1.95082958977957
199	10.875	65.625	1.96729096281202
200	11.125	65.625	1.98074223297162
201	11.375	65.625	1.97195312991801
202	11.625	65.625	1.97228606503025
203	35.375	65.625	1.9684405266958
204	35.625	65.625	1.96864560714876
205	35.875	65.625	1.97419915733662
206	36.125	65.625	1.97249180600072
207	36.375	65.625	1.97383384897452
208	36.625	65.625	1.97631221975895
209	36.875	65.625	1.96946391119029
210	37.125	65.625	1.97370663651742
211	37.375	65.625	1.96593206526786
212	37.625	65.625	1.96806737188936
213	37.875	65.625	1.98010719648567
214	38.125	65.625	1.96979517103255
215	38.625	65.625	1.98017312176384
216	38.875	65.625	1.97351098131248
217	39.125	65.625	1.98350722602281
218	-53.125	65.375	1.96295474200418
219	-52.875	65.375	1.96877045690052
220	7.375	65.375	1.99189393581989
221	7.625	65.375	1.97171695382247
222	7.875	65.375	1.98930226033773
223	8.125	65.375	1.96626023560103
224	8.375	65.375	1.97459810647681
225	8.625	65.375	1.96537864057576
226	8.875	65.375	1.97529760309519
227	9.125	65.375	1.98042672538666
228	9.375	65.375	1.96365771157254
229	9.625	65.375	1.96671272755262
230	9.875	65.375	1.98469084283316
231	10.125	65.375	1.96021254584724
232	10.375	65.375	1.96216637784732
233	10.625	65.375	1.96831890911593
234	10.875	65.375	1.97330214455487
235	11.125	65.375	1.96683847086043
236	11.375	65.375	1.97024577858212
237	11.625	65.375	1.97114558870303
238	11.875	65.375	1.96307947631314
239	22.875	65.375	1.97415260102084
240	23.125	65.375	1.98350722602281
241	23.375	65.375	1.97024577858212
242	23.625	65.375	1.98499432972794
243	23.875	65.375	1.99304848141779
244	35.125	65.375	1.96514481465325
245	35.375	65.375	1.95328006695348
246	35.625	65.375	1.96228734046803
247	35.875	65.375	1.97574310855117
248	36.125	65.375	1.98149333177255
249	36.375	65.375	1.9724032688169
250	36.625	65.375	1.97687909476762
251	36.875	65.375	1.96753506922692
252	37.125	65.375	1.95803342696142
253	37.375	65.375	1.97985985037799
254	37.625	65.375	1.98830414528706
255	37.875	65.375	1.98669497225851
256	38.375	65.375	1.98830414528706
257	38.625	65.375	1.97408009252027
258	-52.875	65.125	1.98494801322773
259	-52.625	65.125	1.96262316787629
260	-24.125	65.125	1.93444303645658
261	-23.875	65.125	1.97093564735977
262	-23.625	65.125	1.95962963796702
263	-23.375	65.125	1.9775205587383
264	7.125	65.125	1.98512736179328
265	7.375	65.125	1.98669497225851
266	7.625	65.125	1.97171695382247
267	7.875	65.125	1.97268428509073
268	8.125	65.125	1.96708162915165
269	8.375	65.125	1.97363228232795
270	8.625	65.125	1.9775205587383
271	8.875	65.125	1.98206244298034
272	9.125	65.125	1.98886880160118
273	9.375	65.125	1.98656595615457
274	9.625	65.125	1.98030126654299
275	9.875	65.125	1.96605407656806
276	10.125	65.125	1.9875658146293
277	10.375	65.125	1.96386496003107
278	10.625	65.125	1.97922120126887
279	10.875	65.125	1.95513961229422
280	11.125	65.125	1.96671272755262
281	11.375	65.125	1.96502375745859
282	22.125	65.125	1.98482075817598
283	22.375	65.125	1.98407188233692
284	22.625	65.125	1.99060003795856
285	22.875	65.125	1.98800057962042
286	23.125	65.125	1.9810537090712
287	23.375	65.125	1.98275435160177
288	23.625	65.125	1.98130910798029
289	23.875	65.125	1.96991545897487
290	24.125	65.125	1.98250161959059
291	35.125	65.125	1.97281332657746
292	35.375	65.125	1.96216637784732
293	36.125	65.125	1.97102115626407
294	36.375	65.125	1.97732414212022
295	36.625	65.125	1.98930226033773
296	38.125	65.125	1.98086814155166
297	38.375	65.125	1.98873760402361
298	6.625	64.875	1.97281332657746
299	6.875	64.875	1.98569423680195
300	7.125	64.875	1.95710960908183
301	7.375	64.875	1.98843490831946
302	7.625	64.875	1.98569423680195
303	7.875	64.875	1.99060003795856
304	8.125	64.875	1.98973528539863
305	8.375	64.875	1.97941798355833
306	8.625	64.875	1.9859990811459
307	8.875	64.875	1.97204353199662
308	9.125	64.875	1.98262931798901
309	9.375	64.875	1.98673426578889
310	9.625	64.875	1.97509431486826
311	9.875	64.875	1.97428027347234
312	10.125	64.875	1.97618815590376
313	10.375	64.875	1.96456888772438
314	10.625	64.875	1.98086814155166
315	21.625	64.875	1.9784065539551
316	21.875	64.875	1.9775205587383
317	22.125	64.875	1.98017312176384
318	22.375	64.875	1.97631221975895
319	22.625	64.875	1.98350722602281
320	22.875	64.875	1.98174962558806
321	23.125	64.875	1.96640357964271
322	23.375	64.875	1.97273526954621
323	23.625	64.875	1.95849459750294
324	23.875	64.875	1.96922153407763
325	24.125	64.875	1.98319397430312
326	35.375	64.875	1.97171695382247
327	35.625	64.875	1.98350722602281
328	35.875	64.875	1.98525771784183
329	36.125	64.875	1.98525771784183
330	-24.375	64.625	1.9844229646085
331	-24.125	64.625	1.97663274609413
332	-23.875	64.625	1.96753506922692
333	-23.625	64.625	1.97306317112016
334	-23.375	64.625	1.98363315091337
335	-23.125	64.625	1.96216637784732
336	-22.875	64.625	1.93757633733719
337	6.375	64.625	1.94388884027371
338	6.625	64.625	1.97966442559052
339	6.875	64.625	1.9775205587383
340	7.125	64.625	1.97440521409396
341	7.375	64.625	1.97249180600072
342	7.625	64.625	1.99189393581989
343	7.875	64.625	1.97853289426773
344	8.125	64.625	1.97853289426773
345	8.375	64.625	1.96399065246498
346	8.625	64.625	1.9901678776508
347	8.875	64.625	1.98482075817598
348	9.125	64.625	1.97146989504171
349	9.375	64.625	1.95443507244682
350	9.625	64.625	1.9684405266958
351	9.875	64.625	1.96901189181524
352	10.125	64.625	1.96729096281202
353	10.375	64.625	1.97574310855117
354	10.625	64.625	1.9509043077367
355	21.625	64.625	1.98118275057939
356	21.875	64.625	1.97472623797575
357	22.125	64.625	1.97922120126887
358	22.375	64.625	1.97853289426773
359	22.625	64.625	1.97428027347234
360	22.875	64.625	1.98407188233692
361	23.125	64.625	1.98569423680195
362	23.375	64.625	1.97554120031041
363	23.625	64.625	1.97720185730192
364	23.875	64.625	1.97618815590376
365	35.375	64.625	1.95766672435248
366	35.625	64.625	1.97497432530174
367	35.875	64.625	1.97675726711155
368	36.125	64.625	1.9810537090712
369	36.375	64.625	1.9797321553352
370	-23.875	64.375	1.98324737069716
371	-23.625	64.375	1.98700115831519
372	-23.375	64.375	1.97687909476762
373	-23.125	64.375	1.96674468646181
374	-22.875	64.375	1.95362793042611
375	-22.625	64.375	1.95082958977957
376	-14.125	64.375	1.98061363937161
377	6.125	64.375	1.96991545897487
378	6.375	64.375	1.97655228112235
379	6.625	64.375	1.97954254017156
380	6.875	64.375	1.96274461310672
381	7.125	64.375	1.96640357964271
382	7.375	64.375	1.9635353041723
383	7.625	64.375	1.98042672538666
384	7.875	64.375	1.96559968438746
385	8.125	64.375	1.9790997692764
386	8.375	64.375	1.95350608705387
387	8.625	64.375	1.97126728260044
388	8.875	64.375	1.96798803474422
389	9.125	64.375	1.97204353199662
390	9.375	64.375	1.97598762480823
391	9.625	64.375	1.95012430887833
392	9.875	64.375	1.96979517103255
393	10.125	64.375	1.9684405266958
394	21.875	64.375	1.97261489711606
395	22.125	64.375	1.97485163859178
396	22.375	64.375	1.96571845160816
397	22.625	64.375	1.97668562495188
398	22.875	64.375	1.96696143227201
399	23.125	64.375	1.98294035101414
400	23.375	64.375	1.97191816904581
401	36.125	64.375	1.98917062908451
402	36.375	64.375	1.97783518883566
403	36.625	64.375	1.98787025200534
404	36.875	64.375	1.98669497225851
405	-23.625	64.125	1.97985985037799
406	-23.375	64.125	1.9875658146293
407	-23.125	64.125	1.98730337699668
408	-22.875	64.125	1.98494801322773
409	5.875	64.125	1.95316279495709
410	6.125	64.125	1.98582237415595
411	6.375	64.125	1.95548348959097
412	6.625	64.125	1.95686995691308
413	6.875	64.125	1.96423363850141
414	7.125	64.125	1.96991545897487
415	7.375	64.125	1.9597612261046
416	7.625	64.125	1.95572017446234
417	7.875	64.125	1.98218969528766
418	8.125	64.125	1.94977616295874
419	8.375	64.125	1.96297914808252
420	8.625	64.125	1.94778099772766
421	8.875	64.125	1.9628632673969
422	9.125	64.125	1.95174123752388
423	9.375	64.125	1.94651439443967
424	9.625	64.125	1.93479952419417
425	9.875	64.125	1.9662898167276
426	21.375	64.125	1.98917062908451
427	21.625	64.125	1.97796378305995
428	21.875	64.125	1.97877752259109
429	22.125	64.125	1.96999602481925
430	22.375	64.125	1.97517174343173
431	22.625	64.125	1.98280952694483
432	22.875	64.125	1.99390552825679
433	23.125	64.125	1.97783518883566
434	36.875	64.125	1.98407188233692
435	37.125	64.125	1.98494801322773
436	37.375	64.125	1.98017312176384
437	-39.875	63.875	1.97194414927721
438	-23.375	63.875	1.98118275057939
439	-23.125	63.875	1.97472623797575
440	-16.125	63.875	1.97204353199662
441	-15.875	63.875	1.97865654495475
442	-15.625	63.875	1.97554120031041
443	-15.375	63.875	1.95602881772579
444	-15.125	63.875	1.98206244298034
445	5.375	63.875	1.98149333177255
446	5.625	63.875	1.9696721416272
447	5.875	63.875	1.94977616295874
448	6.125	63.875	1.92597665708611
449	6.375	63.875	1.94568705640156
450	6.625	63.875	1.98262931798901
451	6.875	63.875	1.98275435160177
452	7.125	63.875	1.97643358931164
453	7.375	63.875	1.96651462679222
454	7.625	63.875	1.95211188644872
455	7.875	63.875	1.97687909476762
456	8.125	63.875	1.97024577858212
457	8.375	63.875	1.97206717868256
458	8.625	63.875	1.97102115626407
459	8.875	63.875	1.94056135591485
460	9.125	63.875	1.95281392957696
461	9.375	63.875	1.96703573254413
462	21.125	63.875	1.99103176718365
463	21.375	63.875	1.96761629471225
464	21.625	63.875	1.98218969528766
465	21.875	63.875	1.96934409385543
466	22.125	63.875	1.98669497225851
467	22.375	63.875	1.98512736179328
468	-39.875	63.625	1.96831890911593
469	-39.625	63.625	1.95467547443497
470	-39.375	63.625	1.96206218055252
471	-22.625	63.625	1.95059145248792
472	-22.375	63.625	1.97497432530174
473	-22.125	63.625	1.96405856914943
474	-21.875	63.625	1.97542074979956
475	-21.625	63.625	1.98086814155166
476	-21.375	63.625	1.97204353199662
477	-21.125	63.625	1.97146989504171
478	-20.875	63.625	1.97261489711606
479	-17.375	63.625	1.98162282027899
480	-17.125	63.625	1.98206244298034
481	-16.875	63.625	1.97954254017156
482	-16.625	63.625	1.98669497225851
483	5.125	63.625	1.98363315091337
484	5.375	63.625	1.95316279495709
485	5.625	63.625	1.95907283276234
486	5.875	63.625	1.94778099772766
487	6.125	63.625	1.96423363850141
488	6.375	63.625	1.97732414212022
489	6.625	63.625	1.9845101694754
490	6.875	63.625	1.96605407656806
491	7.125	63.625	1.93444303645658
492	7.375	63.625	1.96100290779898
493	7.625	63.625	1.96000441374312
494	7.875	63.625	1.98143279786577
495	8.125	63.625	1.96786688974088
496	20.625	63.625	1.98873760402361
497	20.875	63.625	1.99232437694166
498	21.125	63.625	1.9875658146293
499	21.375	63.625	1.98237123980635
500	21.625	63.625	1.97561679078432
501	21.875	63.625	1.98363315091337
502	22.125	63.625	1.98917062908451
503	-22.125	63.375	1.97884887235054
504	-21.875	63.375	1.97884887235054
505	-21.625	63.375	1.97497432530174
506	-21.375	63.375	1.98830414528706
507	-21.125	63.375	1.97351098131248
508	-20.875	63.375	1.96909621469833
509	-20.625	63.375	1.97720185730192
510	-19.875	63.375	1.96593206526786
511	-17.875	63.375	1.96328205215085
512	-17.625	63.375	1.97375088333252
513	-17.375	63.375	1.96295474200418
514	-17.125	63.375	1.98569423680195
515	4.875	63.375	1.97102115626407
516	5.125	63.375	1.97171695382247
517	5.375	63.375	1.96385782332921
518	5.625	63.375	1.96559968438746
519	5.875	63.375	1.96204260570817
520	6.125	63.375	1.9524550011679
521	6.375	63.375	1.96958100302302
522	6.625	63.375	1.95577930158022
523	6.875	63.375	1.96535383000846
524	7.125	63.375	1.95328006695348
525	7.375	63.375	1.96946391119029
526	7.625	63.375	1.97183639380823
527	19.625	63.375	1.98960322133668
528	19.875	63.375	1.97650551494108
529	20.125	63.375	1.97694919361886
530	20.375	63.375	1.97395832865181
531	20.625	63.375	1.98482075817598
532	20.875	63.375	1.99060003795856
533	21.125	63.375	1.97036653615199
534	-39.875	63.125	1.96999602481925
535	4.875	63.125	1.97675726711155
536	5.125	63.125	1.9810537090712
537	5.375	63.125	1.98206244298034
538	5.625	63.125	1.96343690435181
539	5.875	63.125	1.94977616295874
540	6.125	63.125	1.97485163859178
541	6.375	63.125	1.9524550011679
542	6.625	63.125	1.98017312176384
543	6.875	63.125	1.97643358931164
544	7.125	63.125	1.97126728260044
545	19.125	63.125	1.98206244298034
546	19.375	63.125	1.98569423680195
547	19.625	63.125	1.97606138097469
548	19.875	63.125	1.95812642541776
549	20.125	63.125	1.95536963573385
550	20.375	63.125	1.97821286627698
551	20.625	63.125	1.9790997692764
552	20.875	63.125	1.97195312991801
553	-40.375	62.875	1.97464696752894
554	-40.125	62.875	1.97204353199662
555	4.125	62.875	1.96206218055252
556	4.375	62.875	1.97877752259109
557	4.625	62.875	1.97941798355833
558	4.875	62.875	1.97764599126831
559	5.125	62.875	1.97228606503025
560	5.375	62.875	1.94199055428211
561	5.625	62.875	1.97081714370156
562	5.875	62.875	1.94965666052136
563	6.125	62.875	1.96650799219673
564	6.375	62.875	1.98231428190217
565	6.625	62.875	1.97821286627698
566	18.625	62.875	1.98042672538666
567	18.875	62.875	1.97497432530174
568	19.125	62.875	1.97383384897452
569	19.375	62.875	1.96979517103255
570	19.625	62.875	1.96535383000846
571	19.875	62.875	1.97281332657746
572	20.125	62.875	1.97351098131248
573	20.375	62.875	1.96708162915165
574	20.625	62.875	1.95291963729654
575	20.875	62.875	1.96489991437979
576	-40.625	62.625	1.98218969528766
577	-40.375	62.625	1.97631221975895
578	3.875	62.625	1.97985985037799
579	4.125	62.625	1.96559968438746
580	4.375	62.625	1.9783333886247
581	4.625	62.625	1.95227339999396
582	4.875	62.625	1.97261489711606
583	5.125	62.625	1.9696721416272
584	5.375	62.625	1.96979517103255
585	5.625	62.625	1.96593206526786
586	5.875	62.625	1.98143279786577
587	18.375	62.625	1.98294035101414
588	18.625	62.625	1.98438335691362
589	18.875	62.625	1.97395832865181
590	19.125	62.625	1.97853289426773
591	19.375	62.625	1.96650799219673
592	19.625	62.625	1.98407188233692
593	19.875	62.625	1.96295474200418
594	20.125	62.625	1.96468946636057
595	20.375	62.625	1.97783518883566
596	20.625	62.625	1.98394551316129
597	20.875	62.625	1.97293961619304
598	-40.875	62.375	1.97306317112016
599	-40.625	62.375	1.96386496003107
600	4.125	62.375	1.98306849459926
601	4.375	62.375	1.96716474692766
602	4.625	62.375	1.96320140313569
603	4.875	62.375	1.96365771157254
604	5.125	62.375	1.970695917481
605	17.875	62.375	1.98525771784183
606	18.125	62.375	1.97485163859178
607	18.375	62.375	1.96912851107144
608	18.625	62.375	1.96617332134237
609	18.875	62.375	1.97363228232795
610	19.125	62.375	1.96946391119029
611	19.375	62.375	1.96638550534314
612	19.625	62.375	1.96761629471225
613	19.875	62.375	1.95582302183168
614	20.125	62.375	1.96640357964271
615	20.375	62.375	1.97485163859178
616	20.625	62.375	1.96696143227201
617	20.875	62.375	1.98099138170077
618	2.875	62.125	1.98886880160118
619	3.375	62.125	1.98482075817598
620	3.625	62.125	1.98275435160177
621	3.875	62.125	1.9753559510573
622	4.125	62.125	1.98086814155166
623	4.375	62.125	1.96355051320196
624	4.625	62.125	1.96909621469833
625	4.875	62.125	1.98438335691362
626	17.875	62.125	1.98394551316129
627	18.125	62.125	1.97631221975895
628	18.375	62.125	1.9662898167276
629	18.625	62.125	1.96502375745859
630	18.875	62.125	1.96341009029686
631	19.125	62.125	1.97114558870303
632	19.375	62.125	1.95940877334445
633	19.625	62.125	1.97732414212022
634	19.875	62.125	1.95502034507137
635	20.125	62.125	1.96365771157254
636	20.375	62.125	1.96022239664612
637	20.625	62.125	1.96537864057576
638	20.875	62.125	1.97452743985959
639	21.125	62.125	1.98294035101414
640	2.875	61.875	1.96674468646181
641	3.125	61.875	1.97554120031041
642	3.375	61.875	1.97408009252027
643	3.625	61.875	1.97285294003892
644	3.875	61.875	1.97249180600072
645	4.125	61.875	1.98143279786577
646	4.375	61.875	1.95606639747119
647	4.625	61.875	1.95883490485725
648	17.625	61.875	1.97897566516289
649	17.875	61.875	1.97586671430297
650	18.125	61.875	1.96182958419874
651	18.375	61.875	1.96810643434636
652	18.625	61.875	1.96423363850141
653	18.875	61.875	1.9574528647933
654	19.125	61.875	1.96509676555269
655	19.375	61.875	1.97509431486826
656	19.625	61.875	1.97114558870303
657	19.875	61.875	1.96638550534314
658	20.125	61.875	1.94942360528727
659	20.375	61.875	1.97370663651742
660	20.625	61.875	1.97897566516289
661	20.875	61.875	1.98074223297162
662	21.125	61.875	1.97821286627698
663	2.625	61.625	1.97776873231059
664	2.875	61.625	1.97440521409396
665	3.125	61.625	1.97249180600072
666	3.375	61.625	1.98218969528766
667	3.625	61.625	1.970695917481
668	3.875	61.625	1.96617332134237
669	4.125	61.625	1.97542074979956
670	4.375	61.625	1.98275435160177
671	4.625	61.625	1.97351098131248
672	17.625	61.625	1.97586671430297
673	17.875	61.625	1.97877752259109
674	18.125	61.625	1.96446554210995
675	18.375	61.625	1.95176438174613
676	18.625	61.625	1.95975381924122
677	18.875	61.625	1.96864560714876
678	19.125	61.625	1.98438335691362
679	19.375	61.625	1.97452743985959
680	19.625	61.625	1.94446524900971
681	19.875	61.625	1.97871937405076
682	20.125	61.625	1.95211188644872
683	20.375	61.625	1.97764599126831
684	20.625	61.625	1.98206244298034
685	20.875	61.625	1.97102115626407
686	21.125	61.625	1.97102115626407
687	2.625	61.375	1.97293961619304
688	2.875	61.375	1.97216615833842
689	3.125	61.375	1.98482075817598
690	3.375	61.375	1.99189393581989
691	3.625	61.375	1.96125134893934
692	3.875	61.375	1.9498927744522
693	4.125	61.375	1.95710960908183
694	4.375	61.375	1.9792907391702
695	4.625	61.375	1.96946391119029
696	17.375	61.375	1.9901678776508
697	17.625	61.375	1.96228734046803
698	17.875	61.375	1.97204353199662
699	18.125	61.375	1.9790997692764
700	18.375	61.375	1.94695655355807
701	18.625	61.375	1.97318400832385
702	18.875	61.375	1.97204353199662
703	19.125	61.375	1.9538606291216
704	19.375	61.375	1.97249180600072
705	19.625	61.375	1.96226570993478
706	19.875	61.375	1.95328006695348
707	20.125	61.375	1.94495217385168
708	20.375	61.375	1.95768784434123
709	20.625	61.375	1.97036653615199
710	20.875	61.375	1.97204353199662
711	21.125	61.375	1.98074223297162
712	-48.875	61.125	1.97720185730192
713	-48.625	61.125	1.98625889311606
714	2.375	61.125	1.98162282027899
715	2.625	61.125	1.98363315091337
716	2.875	61.125	1.97687909476762
717	3.125	61.125	1.96514481465325
718	3.375	61.125	1.96922153407763
719	3.625	61.125	1.97081714370156
720	3.875	61.125	1.96480727545632
721	4.125	61.125	1.9674143977893
722	4.375	61.125	1.97452743985959
723	17.375	61.125	1.97726155188075
724	17.625	61.125	1.97351098131248
725	17.875	61.125	1.97408009252027
726	18.125	61.125	1.97306317112016
727	18.375	61.125	1.97036653615199
728	18.625	61.125	1.95664695963931
729	18.875	61.125	1.97554120031041
730	19.125	61.125	1.96819452997165
731	19.375	61.125	1.96774298218706
732	19.625	61.125	1.95168091659825
733	19.875	61.125	1.95814999976396
734	20.125	61.125	1.9677681898502
735	20.375	61.125	1.96674468646181
736	20.625	61.125	1.96320140313569
737	20.875	61.125	1.97808966994608
738	21.125	61.125	1.97643358931164
739	-48.625	60.875	1.97941798355833
740	-48.375	60.875	1.97853289426773
741	2.125	60.875	1.96419035996012
742	2.375	60.875	1.97351098131248
743	2.625	60.875	1.97012228052609
744	2.875	60.875	1.95858563873645
745	3.125	60.875	1.98174962558806
746	3.375	60.875	1.97318400832385
747	3.625	60.875	1.96477326784034
748	3.875	60.875	1.97720185730192
749	4.125	60.875	1.96617332134237
750	4.375	60.875	1.95664695963931
751	4.625	60.875	1.95987516809064
752	17.625	60.875	1.98054951488111
753	17.875	60.875	1.98412173162538
754	18.125	60.875	1.98625889311606
755	18.375	60.875	1.96547814963919
756	18.625	60.875	1.98538541449009
757	18.875	60.875	1.97281332657746
758	19.125	60.875	1.97485163859178
759	19.375	60.875	1.96708162915165
760	19.625	60.875	1.97171695382247
761	19.875	60.875	1.96658418475954
762	20.125	60.875	1.96182958419874
763	20.375	60.875	1.97472623797575
764	20.625	60.875	1.95432626500543
765	20.875	60.875	1.9790997692764
766	21.125	60.875	1.98407188233692
767	-147.625	60.625	1.98494801322773
768	-147.375	60.625	1.96786688974088
769	-147.125	60.625	1.9524550011679
770	-146.875	60.625	1.98886880160118
771	-47.875	60.625	1.97554120031041
772	-47.625	60.625	1.98625889311606
773	-47.375	60.625	1.98337863815262
774	-47.125	60.625	1.98187376429441
775	-46.875	60.625	1.97497432530174
776	-46.625	60.625	1.94974675964226
777	-46.375	60.625	1.98306849459926
778	1.625	60.625	1.96909621469833
779	1.875	60.625	1.96492233213891
780	2.125	60.625	1.97179005230926
781	2.375	60.625	1.96605407656806
782	2.625	60.625	1.98350722602281
783	2.875	60.625	1.96605407656806
784	3.125	60.625	1.95780112182758
785	3.375	60.625	1.97675726711155
786	3.625	60.625	1.96315117170691
787	3.875	60.625	1.93265326675314
788	4.125	60.625	1.93434225121519
789	4.375	60.625	1.95803342696142
790	4.625	60.625	1.96502375745859
791	17.875	60.625	1.98306849459926
792	18.125	60.625	1.98873760402361
793	18.375	60.625	1.98569423680195
794	18.625	60.625	1.96896811833782
795	18.875	60.625	1.97618815590376
796	19.125	60.625	1.99132927950577
797	19.375	60.625	1.97428027347234
798	19.625	60.625	1.96365771157254
799	19.875	60.625	1.96100290779898
800	20.125	60.625	1.95536963573385
801	20.375	60.625	1.97821286627698
802	20.625	60.625	1.97114558870303
803	20.875	60.625	1.97146989504171
804	-152.125	60.375	1.95339449174508
805	-147.375	60.375	1.95814999976396
806	-47.625	60.375	1.98407188233692
807	-47.375	60.375	1.95082958977957
808	-47.125	60.375	1.9619160062648
809	-46.875	60.375	1.96807927773375
810	-46.625	60.375	1.97428027347234
811	-46.375	60.375	1.97363228232795
812	-46.125	60.375	1.9792907391702
813	-45.875	60.375	1.96423363850141
814	1.375	60.375	1.92780653623583
815	1.625	60.375	1.96901189181524
816	1.875	60.375	1.98042672538666
817	2.125	60.375	1.9684405266958
818	2.375	60.375	1.97102115626407
819	2.625	60.375	1.98625889311606
820	2.875	60.375	1.97012228052609
821	3.125	60.375	1.97024577858212
822	3.375	60.375	1.95907283276234
823	3.625	60.375	1.97554120031041
824	3.875	60.375	1.95350729393021
825	4.125	60.375	1.96593206526786
826	4.375	60.375	1.93553951538179
827	4.625	60.375	1.97114558870303
828	18.875	60.375	1.97102115626407
829	19.125	60.375	1.97707688006052
830	19.375	60.375	1.94753730165431
831	19.625	60.375	1.98800057962042
832	20.375	60.375	1.97306317112016
833	20.625	60.375	1.98960322133668
834	27.875	60.375	1.98973528539863
835	171.125	60.375	1.97204353199662
836	171.375	60.375	1.97057195174812
837	171.625	60.375	1.9662898167276
838	171.875	60.375	1.96909621469833
839	-152.375	60.125	1.95223102169674
840	-152.125	60.125	1.94495217385168
841	-151.875	60.125	1.95467547443497
842	-46.375	60.125	1.97529760309519
843	-46.125	60.125	1.98407188233692
844	0.125	60.125	1.96377733006455
845	0.375	60.125	1.9597612261046
846	0.625	60.125	1.94378668666453
847	0.875	60.125	1.96514481465325
848	1.125	60.125	1.92665324665693
849	1.375	60.125	1.99089840987112
850	1.625	60.125	1.95779180712797
851	1.875	60.125	1.97650551494108
852	2.125	60.125	1.97618815590376
853	2.375	60.125	1.98800057962042
854	2.625	60.125	1.97105144519133
855	2.875	60.125	1.9587116980423
856	3.125	60.125	1.9662898167276
857	3.375	60.125	1.96332054003559
858	3.625	60.125	1.96091261666874
859	3.875	60.125	1.94741103615228
860	4.125	60.125	1.97204353199662
861	4.375	60.125	1.95755520086571
862	4.625	60.125	1.96171463128799
863	4.875	60.125	1.95279371501182
864	19.125	60.125	1.97351098131248
865	19.375	60.125	1.98930226033773
866	20.875	60.125	1.98425388316731
867	21.125	60.125	1.95699120233644
868	25.375	60.125	1.99189393581989
869	25.625	60.125	1.98569423680195
870	25.875	60.125	1.99361313773191
871	26.125	60.125	1.99046711086954
872	26.375	60.125	1.99404187329175
873	26.625	60.125	1.98569423680195
874	26.875	60.125	1.9861303159444
875	27.125	60.125	1.98425388316731
876	27.375	60.125	1.98643428330652
877	27.625	60.125	1.98350722602281
878	27.875	60.125	1.9861303159444
879	28.125	60.125	1.98469084283316
880	28.375	60.125	1.99132927950577
881	170.875	60.125	1.97273526954621
882	171.125	60.125	1.97675726711155
883	171.375	60.125	1.98569423680195
884	-152.625	59.875	1.93528068990495
885	-152.375	59.875	1.95779180712797
886	-152.125	59.875	1.9696721416272
887	-151.875	59.875	1.9796017566444
888	-149.375	59.875	1.96708162915165
889	-149.125	59.875	1.97853289426773
890	-148.875	59.875	1.97472623797575
891	-148.625	59.875	1.97808966994608
892	-148.375	59.875	1.98482075817598
893	-147.125	59.875	1.96170910520863
894	-146.875	59.875	1.97419915733662
895	-143.375	59.875	1.97081714370156
896	-143.125	59.875	1.97114558870303
897	-142.875	59.875	1.98469084283316
898	-2.375	59.875	1.97093564735977
899	-2.125	59.875	1.9775205587383
900	-1.875	59.875	1.97249180600072
901	-1.625	59.875	1.98656595615457
902	-0.625	59.875	1.94812978505002
903	-0.375	59.875	1.97351098131248
904	-0.125	59.875	1.96501662075673
905	0.125	59.875	1.94942360528727
906	0.375	59.875	1.9587116980423
907	0.625	59.875	1.95431056033276
908	0.875	59.875	1.95211188644872
909	1.125	59.875	1.9480059627854
910	1.375	59.875	1.96216637784732
911	1.625	59.875	1.98099138170077
912	1.875	59.875	1.96638550534314
913	2.125	59.875	1.9790997692764
914	2.375	59.875	1.97057195174812
915	2.625	59.875	1.96137134327476
916	2.875	59.875	1.9875658146293
917	3.125	59.875	1.97726155188075
918	3.375	59.875	1.93901344495175
919	3.625	59.875	1.95664695963931
920	3.875	59.875	1.96999602481925
921	4.125	59.875	1.96683847086043
922	4.375	59.875	1.95409256655475
923	4.625	59.875	1.9338605499832
924	4.875	59.875	1.95000651316749
925	19.375	59.875	1.98017312176384
926	19.625	59.875	1.95999370228477
927	19.875	59.875	1.97618815590376
928	20.125	59.875	1.97408009252027
929	20.375	59.875	1.98917062908451
930	20.625	59.875	1.97529760309519
931	20.875	59.875	1.98275435160177
932	21.125	59.875	1.97395832865181
933	21.375	59.875	1.97146989504171
934	21.625	59.875	1.9810537090712
935	21.875	59.875	1.98231428190217
936	22.125	59.875	1.98860375407584
937	22.625	59.875	1.995752581101
938	23.875	59.875	1.99189393581989
939	24.125	59.875	1.99089840987112
940	24.375	59.875	1.98800057962042
941	24.625	59.875	1.9901678776508
942	24.875	59.875	1.99046711086954
943	25.125	59.875	1.98569423680195
944	25.375	59.875	1.98843490831946
945	25.625	59.875	1.9845101694754
946	25.875	59.875	1.99275439040204
947	26.125	59.875	1.98960322133668
948	26.375	59.875	1.97853289426773
949	26.625	59.875	1.98625889311606
950	26.875	59.875	1.9732602120196
951	27.125	59.875	1.98917062908451
952	27.375	59.875	1.97853289426773
953	27.625	59.875	1.98538541449009
954	27.875	59.875	1.98843490831946
955	28.125	59.875	1.99304848141779
956	167.125	59.875	1.96535383000846
957	167.375	59.875	1.97529760309519
958	167.625	59.875	1.98319397430312
959	167.875	59.875	1.9732602120196
960	168.125	59.875	1.96522670791562
961	-152.875	59.625	1.9662898167276
962	-152.625	59.625	1.95676205037911
963	-152.375	59.625	1.98713061246869
964	-152.125	59.625	1.97370663651742
965	-151.875	59.625	1.98130910798029
966	-151.625	59.625	1.98425388316731
967	-149.875	59.625	1.95755520086571
968	-149.625	59.625	1.9845101694754
969	-149.375	59.625	1.96010943936458
970	-149.125	59.625	1.97954254017156
971	-148.875	59.625	1.96765299427108
972	-148.625	59.625	1.9790997692764
973	-148.375	59.625	1.97916079021576
974	-148.125	59.625	1.98319397430312
975	-147.875	59.625	1.97031573285344
976	-147.625	59.625	1.96194727020363
977	-147.375	59.625	1.97517174343173
978	-147.125	59.625	1.97764599126831
979	-146.875	59.625	1.96580727008374
980	-146.625	59.625	1.9732602120196
981	-43.625	59.625	1.96851797943893
982	-2.875	59.625	1.97146989504171
983	-2.625	59.625	1.97351098131248
984	-2.375	59.625	1.97261489711606
985	-2.125	59.625	1.95999370228477
986	-1.875	59.625	1.96068307631949
987	-1.625	59.625	1.97105144519133
988	-1.375	59.625	1.96262316787629
989	-1.125	59.625	1.97529760309519
990	-0.875	59.625	1.97452743985959
991	-0.625	59.625	1.98843490831946
992	-0.375	59.625	1.95338377515578
993	-0.125	59.625	1.99060003795856
994	0.125	59.625	1.95710960908183
995	0.375	59.625	1.95176438174613
996	0.625	59.625	1.970695917481
997	0.875	59.625	1.96389417699051
998	1.125	59.625	1.97618815590376
999	1.375	59.625	1.96282718241664
1000	1.625	59.625	1.96456888772438
1001	1.875	59.625	1.9875658146293
1002	2.125	59.625	1.96068307631949
1003	2.375	59.625	1.97159479321898
1004	2.625	59.625	1.97126728260044
1005	2.875	59.625	1.94812473406283
1006	3.125	59.625	1.96547814963919
1007	3.375	59.625	1.95582302183168
1008	3.625	59.625	1.97338696353237
1009	3.875	59.625	1.98363315091337
1010	4.125	59.625	1.97363228232795
1011	4.375	59.625	1.98074223297162
1012	4.625	59.625	1.97554120031041
1013	4.875	59.625	1.96182958419874
1014	19.375	59.625	1.96332054003559
1015	19.625	59.625	1.9724032688169
1016	19.875	59.625	1.97922120126887
1017	20.125	59.625	1.96864560714876
1018	20.375	59.625	1.98394551316129
1019	20.625	59.625	1.97126728260044
1020	20.875	59.625	1.97561679078432
1021	21.125	59.625	1.98099138170077
1022	21.375	59.625	1.97853289426773
1023	21.625	59.625	1.97517174343173
1024	21.875	59.625	1.97293961619304
1025	22.125	59.625	1.98294035101414
1026	22.375	59.625	1.98656595615457
1027	22.625	59.625	1.9845101694754
1028	22.875	59.625	1.98438335691362
1029	23.125	59.625	1.97459810647681
1030	23.375	59.625	1.98275435160177
1031	23.625	59.625	1.98843490831946
1032	23.875	59.625	1.98873760402361
1033	24.125	59.625	1.98061363937161
1034	24.375	59.625	1.98930226033773
1035	24.625	59.625	1.98700115831519
1036	24.875	59.625	1.98886880160118
1037	25.125	59.625	1.98275435160177
1038	25.375	59.625	1.99532553764034
1039	26.625	59.625	1.9901678776508
1040	26.875	59.625	1.9875658146293
1041	27.125	59.625	1.98713061246869
1042	27.375	59.625	1.99060003795856
1043	27.625	59.625	1.98394551316129
1044	155.625	59.625	1.93838580789904
1045	155.875	59.625	1.95176438174613
1046	166.625	59.625	1.97406205995927
1047	166.875	59.625	1.98917062908451
1048	-153.125	59.375	1.97281332657746
1049	-152.875	59.375	1.9775205587383
1050	-152.625	59.375	1.98337863815262
1051	-152.375	59.375	1.98394551316129
1052	-152.125	59.375	1.98425388316731
1053	-150.625	59.375	1.96683847086043
1054	-150.375	59.375	1.96877045690052
1055	-150.125	59.375	1.97261489711606
1056	-149.875	59.375	1.97509431486826
1057	-149.625	59.375	1.98306849459926
1058	-149.375	59.375	1.98960322133668
1059	-149.125	59.375	1.98275435160177
1060	-148.875	59.375	1.98030126654299
1061	-148.625	59.375	1.97126728260044
1062	-148.375	59.375	1.96774298218706
1063	-148.125	59.375	1.98275435160177
1064	-147.875	59.375	1.96889254607085
1065	-147.625	59.375	1.96480727545632
1066	-147.375	59.375	1.9674143977893
1067	-147.125	59.375	1.96091261666874
1068	-146.875	59.375	1.9628632673969
1069	-146.625	59.375	1.97788879843433
1070	-4.375	59.375	1.97395832865181
1071	-4.125	59.375	1.97687909476762
1072	-3.875	59.375	1.98569423680195
1073	-3.625	59.375	1.98319397430312
1074	-3.375	59.375	1.97464696752894
1075	-2.125	59.375	1.9775205587383
1076	-1.875	59.375	1.92727677739472
1077	-1.625	59.375	1.98218969528766
1078	-1.375	59.375	1.94068110676361
1079	-1.125	59.375	1.97985985037799
1080	-0.875	59.375	1.96228734046803
1081	-0.625	59.375	1.98494801322773
1082	-0.375	59.375	1.96559968438746
1083	-0.125	59.375	1.96373644433145
1084	0.125	59.375	1.96901189181524
1085	0.375	59.375	1.95962963796702
1086	0.625	59.375	1.98262931798901
1087	0.875	59.375	1.97318400832385
1088	1.125	59.375	1.98061363937161
1089	1.375	59.375	1.97687909476762
1090	1.625	59.375	1.96946391119029
1091	1.875	59.375	1.92797795183513
1092	2.125	59.375	1.95211188644872
1093	2.375	59.375	1.98350722602281
1094	2.625	59.375	1.96399065246498
1095	2.875	59.375	1.954556704414
1096	3.125	59.375	1.97168979720985
1097	3.375	59.375	1.97204353199662
1098	3.625	59.375	1.98713061246869
1099	3.875	59.375	1.95962963796702
1100	4.125	59.375	1.96320140313569
1101	4.375	59.375	1.97293961619304
1102	4.625	59.375	1.95837471500819
1103	4.875	59.375	1.95737897516091
1104	19.125	59.375	1.96674468646181
1105	19.375	59.375	1.97415260102084
1106	19.625	59.375	1.96522670791562
1107	19.875	59.375	1.97853289426773
1108	20.125	59.375	1.97865654495475
1109	20.375	59.375	1.98162282027899
1110	20.625	59.375	1.97865654495475
1111	20.875	59.375	1.96377733006455
1112	21.125	59.375	1.97586671430297
1113	21.375	59.375	1.98306849459926
1114	21.625	59.375	1.96922153407763
1115	21.875	59.375	1.98250161959059
1116	22.125	59.375	1.99218973408792
1117	22.375	59.375	1.98394551316129
1118	22.625	59.375	1.98048234395176
1119	22.875	59.375	1.97808966994608
1120	23.125	59.375	1.99103176718365
1121	23.375	59.375	1.99532553764034
1122	23.625	59.375	1.99232437694166
1123	23.875	59.375	1.98162282027899
1124	-153.625	59.125	1.95397143178945
1125	-153.375	59.125	1.97687909476762
1126	-153.125	59.125	1.96889254607085
1127	-152.875	59.125	1.9819325083828
1128	-152.625	59.125	1.97318400832385
1129	-152.375	59.125	1.98656595615457
1130	-152.125	59.125	1.97057195174812
1131	-151.875	59.125	1.98438335691362
1132	-151.375	59.125	1.96979517103255
1133	-151.125	59.125	1.97195312991801
1134	-150.875	59.125	1.97351098131248
1135	-150.625	59.125	1.98625889311606
1136	-150.375	59.125	1.96328205215085
1137	-150.125	59.125	1.95629840972174
1138	-149.875	59.125	1.98713061246869
1139	-149.625	59.125	1.96912851107144
1140	-149.375	59.125	1.97318400832385
1141	-149.125	59.125	1.97183639380823
1142	-148.875	59.125	1.96274461310672
1143	-148.625	59.125	1.97941798355833
1144	-148.375	59.125	1.97459810647681
1145	-148.125	59.125	1.96855939986366
1146	-147.875	59.125	1.95766672435248
1147	-147.625	59.125	1.96922153407763
1148	-147.375	59.125	1.97517174343173
1149	-147.125	59.125	1.9522785208175
1150	-146.875	59.125	1.96343690435181
1151	-146.625	59.125	1.96468649941842
1152	-146.375	59.125	1.94009313586417
1153	-5.625	59.125	1.96240551112761
1154	-5.375	59.125	1.98438335691362
1155	-5.125	59.125	1.98394551316129
1156	-4.875	59.125	1.98262931798901
1157	-4.625	59.125	1.97408009252027
1158	-4.375	59.125	1.97195312991801
1159	-4.125	59.125	1.98218969528766
1160	-3.875	59.125	1.97014787803169
1161	-3.625	59.125	1.9696721416272
1162	-2.125	59.125	1.9582637712701
1163	-1.875	59.125	1.97338696353237
1164	-1.625	59.125	1.97408009252027
1165	-1.375	59.125	1.95780112182758
1166	-1.125	59.125	1.96446554210995
1167	-0.875	59.125	1.96896811833782
1168	-0.625	59.125	1.96729096281202
1169	-0.375	59.125	1.98074223297162
1170	-0.125	59.125	1.97093564735977
1171	0.125	59.125	1.96865751299315
1172	0.375	59.125	1.97897566516289
1173	0.625	59.125	1.95891494963279
1174	0.875	59.125	1.96774298218706
1175	1.125	59.125	1.97249180600072
1176	1.375	59.125	1.97663274609413
1177	1.625	59.125	1.97675726711155
1178	1.875	59.125	1.96054563516029
1179	2.125	59.125	1.95033067078179
1180	2.375	59.125	1.93312563008245
1181	2.625	59.125	1.96170910520863
1182	2.875	59.125	1.94069052596864
1183	3.125	59.125	1.97542074979956
1184	3.375	59.125	1.96631862921648
1185	3.625	59.125	1.97093564735977
1186	3.875	59.125	1.95883490485725
1187	4.125	59.125	1.98061363937161
1188	4.375	59.125	1.95907283276234
1189	4.625	59.125	1.97631221975895
1190	4.875	59.125	1.96295474200418
1191	5.125	59.125	1.94057111328688
1192	13.625	59.125	1.98280952694483
1193	18.875	59.125	1.96526310331548
1194	19.125	59.125	1.95895527717631
1195	19.375	59.125	1.97821286627698
1196	19.625	59.125	1.96991545897487
1197	19.875	59.125	1.97012228052609
1198	20.125	59.125	1.97318400832385
1199	20.375	59.125	1.98350722602281
1200	20.625	59.125	1.97618815590376
1201	20.875	59.125	1.98656595615457
1202	21.125	59.125	1.98656595615457
1203	21.375	59.125	1.96753506922692
1204	21.625	59.125	1.97351098131248
1205	21.875	59.125	1.97419915733662
1206	22.125	59.125	1.9859990811459
1207	22.375	59.125	1.98743592330631
1208	22.625	59.125	1.9944701845709
1209	22.875	59.125	1.98582237415595
1210	23.125	59.125	1.97675726711155
1211	23.375	59.125	1.98843490831946
1212	-153.125	58.875	1.98625889311606
1213	-152.875	58.875	1.97517174343173
1214	-152.625	58.875	1.97383384897452
1215	-152.375	58.875	1.97268428509073
1216	-152.125	58.875	1.97720185730192
1217	-151.875	58.875	1.9875658146293
1218	-151.625	58.875	1.98482075817598
1219	-151.375	58.875	1.97428027347234
1220	-151.125	58.875	1.96377733006455
1221	-150.875	58.875	1.96145969782795
1222	-150.625	58.875	1.97485163859178
1223	-150.375	58.875	1.96703573254413
1224	-150.125	58.875	1.96272541100005
1225	-149.875	58.875	1.97509431486826
1226	-149.625	58.875	1.98174962558806
1227	-149.375	58.875	1.94426256193211
1228	-149.125	58.875	1.95569702765487
1229	-148.875	58.875	1.9796017566444
1230	-148.625	58.875	1.93852762605631
1231	-148.375	58.875	1.97858715326085
1232	-148.125	58.875	1.96456888772438
1233	-147.875	58.875	1.97159479321898
1234	-147.625	58.875	1.95328006695348
1235	-147.375	58.875	1.95964875969121
1236	-147.125	58.875	1.95303894344428
1237	-6.625	58.875	1.97687909476762
1238	-6.125	58.875	1.96901189181524
1239	-5.875	58.875	1.99146306618523
1240	-5.625	58.875	1.9783333886247
1241	-5.375	58.875	1.98174962558806
1242	-5.125	58.875	1.97191816904581
1243	-4.875	58.875	1.98275435160177
1244	-4.625	58.875	1.9790997692764
1245	-4.375	58.875	1.97631221975895
1246	-4.125	58.875	1.97159479321898
1247	-3.875	58.875	1.97452743985959
1248	-3.625	58.875	1.98930226033773
1249	-2.375	58.875	1.93042260032279
1250	-2.125	58.875	1.94424238678966
1251	-1.875	58.875	1.97383384897452
1252	-1.625	58.875	1.9782775072311
1253	-1.375	58.875	1.95883740822501
1254	-1.125	58.875	1.96021254584724
1255	-0.875	58.875	1.97024577858212
1256	-0.625	58.875	1.98669497225851
1257	-0.375	58.875	1.97922120126887
1258	-0.125	58.875	1.98569423680195
1259	0.125	58.875	1.97306317112016
1260	0.375	58.875	1.98482075817598
1261	0.625	58.875	1.96170910520863
1262	0.875	58.875	1.97517174343173
1263	1.125	58.875	1.96307947631314
1264	1.375	58.875	1.96889254607085
1265	1.625	58.875	1.95901786248006
1266	1.875	58.875	1.95362793042611
1267	2.125	58.875	1.96877045690052
1268	2.375	58.875	1.97318400832385
1269	2.625	58.875	1.94020575414881
1270	2.875	58.875	1.93494212527733
1271	3.125	58.875	1.97509431486826
1272	3.375	58.875	1.96377733006455
1273	3.625	58.875	1.96946391119029
1274	3.875	58.875	1.97216615833842
1275	4.125	58.875	1.97663274609413
1276	4.375	58.875	1.95858563873645
1277	4.625	58.875	1.95640829445622
1278	4.875	58.875	1.94000365994942
1279	5.125	58.875	1.96274461310672
1280	5.375	58.875	1.95929460592252
1281	9.625	58.875	1.9792907391702
1282	9.875	58.875	1.97821286627698
1283	10.125	58.875	1.96468946636057
1284	10.375	58.875	1.96148854359761
1285	10.625	58.875	1.97732414212022
1286	10.875	58.875	1.97897566516289
1287	13.375	58.875	1.98394551316129
1288	13.625	58.875	1.98625889311606
1289	18.125	58.875	1.97941798355833
1290	18.375	58.875	1.97565897118238
1291	18.625	58.875	1.98206244298034
1292	18.875	58.875	1.97687909476762
1293	19.125	58.875	1.97631221975895
1294	19.375	58.875	1.98017312176384
1295	19.625	58.875	1.98162282027899
1296	19.875	58.875	1.98074223297162
1297	20.125	58.875	1.97529760309519
1298	20.375	58.875	1.98407188233692
1299	20.625	58.875	1.97739241794051
1300	20.875	58.875	1.97318400832385
1301	21.125	58.875	1.98656595615457
1302	21.375	58.875	1.98162282027899
1303	21.625	58.875	1.98363315091337
1304	21.875	58.875	1.98407188233692
1305	22.125	58.875	1.98030126654299
1306	23.125	58.875	1.97681878098559
1307	153.125	58.875	1.9875658146293
1308	-160.375	58.625	1.97865654495475
1309	-160.125	58.625	1.97440521409396
1310	-159.875	58.625	1.95872592669283
1311	-159.625	58.625	1.97255247432915
1312	-153.375	58.625	1.96605407656806
1313	-153.125	58.625	1.95757176450456
1314	-152.875	58.625	1.98149333177255
1315	-152.625	58.625	1.97606138097469
1316	-152.375	58.625	1.97720185730192
1317	-152.125	58.625	1.97273526954621
1318	-151.875	58.625	1.98262931798901
1319	-151.625	58.625	1.97318400832385
1320	-151.375	58.625	1.9845101694754
1321	-151.125	58.625	1.98538541449009
1322	-150.875	58.625	1.98174962558806
1323	-150.625	58.625	1.9810537090712
1324	-150.375	58.625	1.98118275057939
1325	-150.125	58.625	1.96386496003107
1326	-149.875	58.625	1.95450302934675
1327	-149.625	58.625	1.95338377515578
1328	-149.375	58.625	1.98482075817598
1329	-149.125	58.625	1.95536086640895
1330	-148.875	58.625	1.96833506485887
1331	-148.625	58.625	1.95814999976396
1332	-148.375	58.625	1.96021254584724
1333	-148.125	58.625	1.95220123161611
1334	-147.875	58.625	1.96502375745859
1335	-147.625	58.625	1.9587116980423
1336	-147.375	58.625	1.93960592834746
1337	-6.875	58.625	1.98262931798901
1338	-6.625	58.625	1.97338696353237
1339	-5.875	58.625	1.98886880160118
1340	-5.625	58.625	1.98394551316129
1341	-5.375	58.625	1.97884887235054
1342	-2.625	58.625	1.9343321152682
1343	-2.375	58.625	1.9516457490722
1344	-2.125	58.625	1.97395832865181
1345	-1.875	58.625	1.97776873231059
1346	-1.625	58.625	1.97497432530174
1347	-1.375	58.625	1.97517174343173
1348	-1.125	58.625	1.97102115626407
1349	-0.875	58.625	1.98886880160118
1350	-0.625	58.625	1.97954254017156
1351	-0.375	58.625	1.9524550011679
1352	-0.125	58.625	1.98787025200534
1353	0.125	58.625	1.96810643434636
1354	0.375	58.625	1.98294035101414
1355	0.625	58.625	1.97884887235054
1356	0.875	58.625	1.96320140313569
1357	1.125	58.625	1.95937270590208
1358	1.375	58.625	1.9724032688169
1359	1.625	58.625	1.98306849459926
1360	1.875	58.625	1.93865360574813
1361	2.125	58.625	1.97452743985959
1362	2.375	58.625	1.97249180600072
1363	2.625	58.625	1.98086814155166
1364	2.875	58.625	1.92983011692708
1365	3.125	58.625	1.97821286627698
1366	3.375	58.625	1.97808966994608
1367	3.625	58.625	1.96341009029686
1368	3.875	58.625	1.9574528647933
1369	4.125	58.625	1.95941546702537
1370	4.375	58.625	1.97318400832385
1371	4.625	58.625	1.96295474200418
1372	4.875	58.625	1.96217433235327
1373	5.125	58.625	1.97338696353237
1374	5.375	58.625	1.93504794092386
1375	9.375	58.625	1.97059989740674
1376	9.625	58.625	1.92727677739472
1377	9.875	58.625	1.9628632673969
1378	10.125	58.625	1.95861166222082
1379	10.375	58.625	1.95583427186249
1380	10.625	58.625	1.97472623797575
1381	10.875	58.625	1.9453071108348
1382	11.125	58.625	1.95849459750294
1383	17.375	58.625	1.98048234395176
1384	17.625	58.625	1.98946850663578
1385	17.875	58.625	1.97452743985959
1386	18.125	58.625	1.97586671430297
1387	18.375	58.625	1.98030126654299
1388	18.625	58.625	1.98363315091337
1389	18.875	58.625	1.98042672538666
1390	19.125	58.625	1.98118275057939
1391	19.375	58.625	1.9796017566444
1392	19.625	58.625	1.97408009252027
1393	19.875	58.625	1.97941798355833
1394	20.125	58.625	1.9790997692764
1395	20.375	58.625	1.98582237415595
1396	20.625	58.625	1.98030126654299
1397	20.875	58.625	1.98074223297162
1398	21.125	58.625	1.96249891414502
1399	21.375	58.625	1.97204353199662
1400	21.625	58.625	1.97637555666394
1401	21.875	58.625	1.98030126654299
1402	22.125	58.625	1.98048234395176
1403	164.625	58.625	1.97529760309519
1404	164.875	58.625	1.97509431486826
1405	-160.875	58.375	1.98455825058549
1406	-160.625	58.375	1.9724032688169
1407	-160.375	58.375	1.98917062908451
1408	-160.125	58.375	1.98669497225851
1409	-159.875	58.375	1.96468946636057
1410	-159.625	58.375	1.97261489711606
1411	-159.375	58.375	1.9796017566444
1412	-159.125	58.375	1.97732414212022
1413	-158.625	58.375	1.97853289426773
1414	-158.375	58.375	1.96867554555415
1415	-158.125	58.375	1.97415260102084
1416	-157.875	58.375	1.98556344093573
1417	-153.875	58.375	1.97281332657746
1418	-153.625	58.375	1.96145969782795
1419	-153.375	58.375	1.98162282027899
1420	-153.125	58.375	1.9797321553352
1421	-151.875	58.375	1.96386496003107
1422	-151.625	58.375	1.97853289426773
1423	-151.375	58.375	1.98973528539863
1424	-151.125	58.375	1.96617332134237
1425	-150.875	58.375	1.97574310855117
1426	-150.625	58.375	1.97497432530174
1427	-150.375	58.375	1.970695917481
1428	-150.125	58.375	1.97102115626407
1429	-149.875	58.375	1.9875658146293
1430	-149.625	58.375	1.96021254584724
1431	-149.375	58.375	1.98306849459926
1432	-149.125	58.375	1.97732414212022
1433	-148.875	58.375	1.93817668171941
1434	-148.625	58.375	1.96640357964271
1435	-148.375	58.375	1.9573311274546
1436	-148.125	58.375	1.98800057962042
1437	-147.875	58.375	1.97446722690054
1438	-147.625	58.375	1.95477320977528
1439	-7.375	58.375	1.97783518883566
1440	-5.875	58.375	1.97529760309519
1441	-5.625	58.375	1.97428027347234
1442	-2.875	58.375	1.96263354567196
1443	-2.625	58.375	1.9684405266958
1444	-2.375	58.375	1.96889254607085
1445	-2.125	58.375	1.96716474692766
1446	-1.875	58.375	1.97598762480823
1447	-1.625	58.375	1.97586671430297
1448	-1.375	58.375	1.97808966994608
1449	-1.125	58.375	1.97146989504171
1450	-0.875	58.375	1.9783333886247
1451	-0.625	58.375	1.98394551316129
1452	-0.375	58.375	1.96819452997165
1453	-0.125	58.375	1.96262316787629
1454	0.125	58.375	1.97783518883566
1455	0.375	58.375	1.96855939986366
1456	0.625	58.375	1.97036653615199
1457	0.875	58.375	1.97941798355833
1458	1.125	58.375	1.96640357964271
1459	1.375	58.375	1.95606639747119
1460	1.625	58.375	1.98306849459926
1461	1.875	58.375	1.93229315741536
1462	2.125	58.375	1.93742294095627
1463	2.375	58.375	1.94282807146028
1464	2.625	58.375	1.94742776592063
1465	2.875	58.375	1.95993873200249
1466	3.125	58.375	1.96170910520863
1467	3.375	58.375	1.97796378305995
1468	3.625	58.375	1.96137134327476
1469	3.875	58.375	1.96617332134237
1470	4.125	58.375	1.94940890894824
1471	4.375	58.375	1.94901637230141
1472	4.625	58.375	1.97853289426773
1473	4.875	58.375	1.96307947631314
1474	5.125	58.375	1.9784065539551
1475	5.375	58.375	1.93829910563687
1476	5.625	58.375	1.97509431486826
1477	5.875	58.375	1.97338696353237
1478	8.875	58.375	1.9784065539551
1479	9.125	58.375	1.96526310331548
1480	9.375	58.375	1.96423363850141
1481	9.625	58.375	1.93010081627193
1482	9.875	58.375	1.94577883678043
1483	10.125	58.375	1.93757605595492
1484	10.375	58.375	1.95987516809064
1485	10.625	58.375	1.95569702765487
1486	10.875	58.375	1.96765299427108
1487	11.125	58.375	1.96377733006455
1488	17.125	58.375	1.97663274609413
1489	17.375	58.375	1.97012228052609
1490	17.625	58.375	1.99146306618523
1491	17.875	58.375	1.98048234395176
1492	18.125	58.375	1.98262931798901
1493	18.375	58.375	1.98118275057939
1494	18.625	58.375	1.97293961619304
1495	18.875	58.375	1.96605407656806
1496	19.125	58.375	1.98017312176384
1497	19.375	58.375	1.96456888772438
1498	19.625	58.375	1.97204353199662
1499	19.875	58.375	1.96650799219673
1500	20.125	58.375	1.98350722602281
1501	20.375	58.375	1.97606138097469
1502	20.625	58.375	1.97985985037799
1503	20.875	58.375	1.96877045690052
1504	21.125	58.375	1.97440521409396
1505	21.375	58.375	1.98294035101414
1506	21.625	58.375	1.97687909476762
1507	23.375	58.375	1.98438335691362
1508	23.625	58.375	1.9875658146293
1509	163.875	58.375	1.97146989504171
1510	164.125	58.375	1.97694919361886
1511	164.375	58.375	1.95674585483006
1512	-160.125	58.125	1.96489991437979
1513	-159.875	58.125	1.96125134893934
1514	-159.625	58.125	1.97561679078432
1515	-159.375	58.125	1.97485163859178
1516	-159.125	58.125	1.98017312176384
1517	-158.875	58.125	1.96182958419874
1518	-158.625	58.125	1.97739241794051
1519	-154.125	58.125	1.98306849459926
1520	-153.875	58.125	1.97191816904581
1521	-153.625	58.125	1.98582237415595
1522	-153.375	58.125	1.96798803474422
1523	-152.125	58.125	1.97089396811284
1524	-151.875	58.125	1.97179005230926
1525	-151.625	58.125	1.98525771784183
1526	-151.375	58.125	1.98174962558806
1527	-151.125	58.125	1.98930226033773
1528	-150.875	58.125	1.96946391119029
1529	-150.625	58.125	1.97618815590376
1530	-150.375	58.125	1.98250161959059
1531	-150.125	58.125	1.98873760402361
1532	-149.875	58.125	1.98582237415595
1533	-149.625	58.125	1.98669497225851
1534	-149.375	58.125	1.96160296723383
1535	-149.125	58.125	1.97574310855117
1536	-148.875	58.125	1.9783333886247
1537	-148.625	58.125	1.93620577152636
1538	-8.125	58.125	1.98438335691362
1539	-7.875	58.125	1.96559968438746
1540	-7.625	58.125	1.97395832865181
1541	-7.375	58.125	1.96696143227201
1542	-5.875	58.125	1.98394551316129
1543	-5.625	58.125	1.97853289426773
1544	-3.125	58.125	1.92171245656046
1545	-2.875	58.125	1.92699205502553
1546	-2.625	58.125	1.95594556266272
1547	-2.375	58.125	1.97586671430297
1548	-2.125	58.125	1.96979517103255
1549	-1.875	58.125	1.96958100302302
1550	-1.625	58.125	1.96877045690052
1551	-1.375	58.125	1.97606138097469
1552	-1.125	58.125	1.96041763517444
1553	-0.875	58.125	1.96708162915165
1554	-0.625	58.125	1.97261489711606
1555	-0.375	58.125	1.96102933027891
1556	-0.125	58.125	1.98306849459926
1557	0.125	58.125	1.96526310331548
1558	0.375	58.125	1.97081714370156
1559	0.625	58.125	1.97383384897452
1560	0.875	58.125	1.97363228232795
1561	1.125	58.125	1.97261489711606
1562	1.375	58.125	1.95710960908183
1563	1.625	58.125	1.95583427186249
1564	1.875	58.125	1.94294073800571
1565	2.125	58.125	1.94210404014042
1566	2.375	58.125	1.96765299427108
1567	2.625	58.125	1.97808966994608
1568	2.875	58.125	1.97542074979956
1569	3.125	58.125	1.97012228052609
1570	3.375	58.125	1.95188014601676
1571	3.625	58.125	1.95000651316749
1572	3.875	58.125	1.95232957715257
1573	4.125	58.125	1.96831890911593
1574	4.375	58.125	1.96909621469833
1575	4.625	58.125	1.96877045690052
1576	4.875	58.125	1.95803342696142
1577	5.125	58.125	1.97306317112016
1578	5.375	58.125	1.96946391119029
1579	5.625	58.125	1.97707688006052
1580	5.875	58.125	1.97150252236844
1581	6.125	58.125	1.94934210788699
1582	6.375	58.125	1.96559968438746
1583	8.375	58.125	1.95825199697703
1584	8.625	58.125	1.94067396591413
1585	8.875	58.125	1.96716474692766
1586	9.125	58.125	1.96332054003559
1587	9.375	58.125	1.95080137067839
1588	9.625	58.125	1.93864838700055
1589	9.875	58.125	1.93638402059961
1590	10.125	58.125	1.95246070818488
1591	10.375	58.125	1.96593206526786
1592	10.625	58.125	1.96114326616855
1593	10.875	58.125	1.95152490563163
1594	11.125	58.125	1.97485163859178
1595	11.375	58.125	1.97408009252027
1596	17.125	58.125	1.97024577858212
1597	17.375	58.125	1.9810537090712
1598	17.625	58.125	1.97675726711155
1599	17.875	58.125	1.98407188233692
1600	18.125	58.125	1.97586671430297
1601	18.375	58.125	1.98412173162538
1602	18.625	58.125	1.98469084283316
1603	18.875	58.125	1.98368477195952
1604	19.125	58.125	1.98074223297162
1605	19.375	58.125	1.96206218055252
1606	19.625	58.125	1.9696721416272
1607	19.875	58.125	1.96798803474422
1608	20.125	58.125	1.96399065246498
1609	20.375	58.125	1.97796378305995
1610	20.625	58.125	1.98030126654299
1611	20.875	58.125	1.97694919361886
1612	21.125	58.125	1.97012228052609
1613	21.375	58.125	1.97171695382247
1614	21.625	58.125	1.96320140313569
1615	21.875	58.125	1.98800057962042
1616	22.375	58.125	1.98525771784183
1617	22.625	58.125	1.98030126654299
1618	22.875	58.125	1.97024577858212
1619	23.125	58.125	1.97897566516289
1620	23.375	58.125	1.97764599126831
1621	23.625	58.125	1.96922153407763
1622	23.875	58.125	1.98525771784183
1623	24.125	58.125	1.98074223297162
1624	163.875	58.125	1.97440521409396
1625	164.125	58.125	1.9661321653845
1626	-154.875	57.875	1.97517174343173
1627	-154.625	57.875	1.97720185730192
1628	-154.375	57.875	1.97031573285344
1629	-154.125	57.875	1.98099138170077
1630	-153.875	57.875	1.98306849459926
1631	-152.125	57.875	1.98656595615457
1632	-151.875	57.875	1.96716474692766
1633	-151.625	57.875	1.97884887235054
1634	-151.375	57.875	1.98086814155166
1635	-151.125	57.875	1.95825199697703
1636	-150.875	57.875	1.97281332657746
1637	-150.625	57.875	1.98525771784183
1638	-150.375	57.875	1.95640829445622
1639	-150.125	57.875	1.97472623797575
1640	-149.875	57.875	1.9696721416272
1641	-149.625	57.875	1.97179005230926
1642	-8.125	57.875	1.97574310855117
1643	-7.875	57.875	1.96537864057576
1644	-7.625	57.875	1.96798803474422
1645	-7.375	57.875	1.96262316787629
1646	-3.375	57.875	1.97472623797575
1647	-3.125	57.875	1.95582302183168
1648	-2.875	57.875	1.97318400832385
1649	-2.625	57.875	1.95953351243571
1650	-2.375	57.875	1.98262931798901
1651	-2.125	57.875	1.98143279786577
1652	-1.875	57.875	1.97159479321898
1653	-1.625	57.875	1.97865654495475
1654	-1.375	57.875	1.97561679078432
1655	-1.125	57.875	1.97865654495475
1656	-0.875	57.875	1.9790997692764
1657	-0.625	57.875	1.97808966994608
1658	-0.375	57.875	1.95953351243571
1659	-0.125	57.875	1.97440521409396
1660	0.125	57.875	1.95674585483006
1661	0.375	57.875	1.97631221975895
1662	0.625	57.875	1.97565897118238
1663	0.875	57.875	1.96216637784732
1664	1.125	57.875	1.98162282027899
1665	1.375	57.875	1.97529760309519
1666	1.625	57.875	1.97897566516289
1667	1.875	57.875	1.96822210547887
1668	2.125	57.875	1.92846040394913
1669	2.375	57.875	1.95350729393021
1670	2.625	57.875	1.94766061588509
1671	2.875	57.875	1.95059145248792
1672	3.125	57.875	1.94317470367888
1673	3.375	57.875	1.97452743985959
1674	3.625	57.875	1.97338696353237
1675	3.875	57.875	1.96320140313569
1676	4.125	57.875	1.93746097697172
1677	4.375	57.875	1.94496440344216
1678	4.625	57.875	1.97485163859178
1679	4.875	57.875	1.97306317112016
1680	5.125	57.875	1.97452743985959
1681	5.375	57.875	1.95292785179447
1682	5.625	57.875	1.96901189181524
1683	5.875	57.875	1.94613738259757
1684	6.125	57.875	1.96444552219919
1685	6.375	57.875	1.9790997692764
1686	6.625	57.875	1.95907283276234
1687	6.875	57.875	1.93613444201491
1688	7.125	57.875	1.96423363850141
1689	7.375	57.875	1.96431935221167
1690	7.625	57.875	1.96309227227798
1691	7.875	57.875	1.96056962921364
1692	8.125	57.875	1.96022239664612
1693	8.375	57.875	1.95536963573385
1694	8.625	57.875	1.94977616295874
1695	8.875	57.875	1.96045340335004
1696	9.125	57.875	1.93901344495175
1697	9.375	57.875	1.95071196551199
1698	9.625	57.875	1.94930750182766
1699	9.875	57.875	1.92751710035726
1700	10.125	57.875	1.94942360528727
1701	10.375	57.875	1.94859844618111
1702	10.625	57.875	1.95000651316749
1703	10.875	57.875	1.96045340335004
1704	11.125	57.875	1.96125134893934
1705	11.375	57.875	1.97048457018266
1706	16.875	57.875	1.9619160062648
1707	17.125	57.875	1.95141249765979
1708	17.375	57.875	1.97504315382941
1709	17.625	57.875	1.97057195174812
1710	17.875	57.875	1.98174962558806
1711	18.125	57.875	1.98017312176384
1712	18.375	57.875	1.98363315091337
1713	19.375	57.875	1.98306849459926
1714	19.625	57.875	1.96399065246498
1715	19.875	57.875	1.98350722602281
1716	20.125	57.875	1.97204353199662
1717	20.375	57.875	1.97707688006052
1718	20.625	57.875	1.96774298218706
1719	20.875	57.875	1.96901189181524
1720	21.125	57.875	1.97699824562576
1721	21.375	57.875	1.9732602120196
1722	21.625	57.875	1.9732602120196
1723	21.875	57.875	1.97764599126831
1724	22.125	57.875	1.97764599126831
1725	22.375	57.875	1.98625889311606
1726	22.625	57.875	1.97954254017156
1727	22.875	57.875	1.98482075817598
1728	23.125	57.875	1.97548774401978
1729	23.375	57.875	1.98973528539863
1730	23.625	57.875	1.97102115626407
1731	23.875	57.875	1.97998485856699
1732	24.125	57.875	1.98294035101414
1733	163.875	57.875	1.97574310855117
1734	-155.375	57.625	1.97720185730192
1735	-155.125	57.625	1.9792907391702
1736	-154.875	57.625	1.96864560714876
1737	-154.625	57.625	1.97395832865181
1738	-152.125	57.625	1.97273526954621
1739	-151.875	57.625	1.98538541449009
1740	-151.625	57.625	1.98843490831946
1741	-151.375	57.625	1.98074223297162
1742	-151.125	57.625	1.99318397704997
1743	-150.875	57.625	1.97561679078432
1744	-150.625	57.625	1.95766672435248
1745	-150.375	57.625	1.98381648190495
1746	-150.125	57.625	1.96067078677122
1747	-149.875	57.625	1.96444552219919
1748	-8.375	57.625	1.9861303159444
1749	-8.125	57.625	1.98074223297162
1750	-7.875	57.625	1.97395832865181
1751	-1.625	57.625	1.9674143977893
1752	-1.375	57.625	1.98846723512023
1753	-1.125	57.625	1.96999602481925
1754	-0.875	57.625	1.96559968438746
1755	-0.625	57.625	1.97744375108173
1756	-0.375	57.625	1.96831890911593
1757	-0.125	57.625	1.96742580294405
1758	0.125	57.625	1.96941778955985
1759	0.375	57.625	1.97395832865181
1760	0.625	57.625	1.97707688006052
1761	0.875	57.625	1.9845101694754
1762	1.125	57.625	1.9875658146293
1763	1.375	57.625	1.94681529972423
1764	1.625	57.625	1.95572017446234
1765	1.875	57.625	1.9608744252034
1766	2.125	57.625	1.9684405266958
1767	2.375	57.625	1.96535383000846
1768	2.625	57.625	1.98174962558806
1769	2.875	57.625	1.95674585483006
1770	3.125	57.625	1.95291963729654
1771	3.375	57.625	1.95987092876719
1772	3.625	57.625	1.97720185730192
1773	3.875	57.625	1.9775205587383
1774	4.125	57.625	1.97593187798617
1775	4.375	57.625	1.96399065246498
1776	4.625	57.625	1.97024577858212
1777	4.875	57.625	1.97383384897452
1778	5.125	57.625	1.970695917481
1779	5.375	57.625	1.9792907391702
1780	5.625	57.625	1.95234728962635
1781	5.875	57.625	1.954438864381
1782	6.125	57.625	1.96341009029686
1783	6.375	57.625	1.94506655705134
1784	6.625	57.625	1.93420441200606
1785	6.875	57.625	1.95261369392538
1786	7.125	57.625	1.97251778623213
1787	7.375	57.625	1.96160296723383
1788	7.625	57.625	1.970695917481
1789	7.875	57.625	1.96067078677122
1790	8.125	57.625	1.96320140313569
1791	8.375	57.625	1.9696721416272
1792	8.625	57.625	1.96489991437979
1793	8.875	57.625	1.94965666052136
1794	9.125	57.625	1.95267906781989
1795	9.375	57.625	1.95611942346316
1796	9.625	57.625	1.96307947631314
1797	9.875	57.625	1.96297914808252
1798	10.125	57.625	1.95803342696142
1799	10.625	57.625	1.98262931798901
1800	10.875	57.625	1.95223102169674
1801	11.125	57.625	1.97223739964859
1802	11.375	57.625	1.95046803229456
1803	11.625	57.625	1.98669497225851
1804	16.875	57.625	1.97598762480823
1805	17.125	57.625	1.96909621469833
1806	17.375	57.625	1.97012228052609
1807	17.625	57.625	1.97089396811284
1808	17.875	57.625	1.98556344093573
1809	18.125	57.625	1.98017312176384
1810	19.125	57.625	1.98538541449009
1811	19.375	57.625	1.9784065539551
1812	19.625	57.625	1.96922153407763
1813	19.875	57.625	1.97338696353237
1814	20.125	57.625	1.96954635359722
1815	20.375	57.625	1.96650799219673
1816	20.625	57.625	1.96170910520863
1817	20.875	57.625	1.97318400832385
1818	21.125	57.625	1.98425388316731
1819	21.375	57.625	1.97216615833842
1820	21.625	57.625	1.97138625490934
1821	21.875	57.625	1.97370663651742
1822	22.875	57.625	1.99318397704997
1823	23.125	57.625	1.97865654495475
1824	23.375	57.625	1.98074223297162
1825	23.625	57.625	1.97529760309519
1826	23.875	57.625	1.9901678776508
1827	24.125	57.625	1.98860375407584
1828	-155.875	57.375	1.96638550534314
1829	-155.625	57.375	1.96580727008374
1830	-155.375	57.375	1.95791403533482
1831	-155.125	57.375	1.96320140313569
1832	-154.875	57.375	1.97687909476762
1833	-152.375	57.375	1.97808966994608
1834	-152.125	57.375	1.97031573285344
1835	-151.875	57.375	1.96671272755262
1836	-151.625	57.375	1.97517174343173
1837	-151.375	57.375	1.97554120031041
1838	-151.125	57.375	1.98973528539863
1839	-150.875	57.375	1.95845670870881
1840	-150.625	57.375	1.97370663651742
1841	-150.375	57.375	1.95962963796702
1842	-150.125	57.375	1.96605407656806
1843	-13.875	57.375	1.97281332657746
1844	-8.625	57.375	1.97865654495475
1845	-8.375	57.375	1.98700115831519
1846	-8.125	57.375	1.98086814155166
1847	-7.875	57.375	1.98118275057939
1848	-7.625	57.375	1.94612826564389
1849	-1.625	57.375	1.97744375108173
1850	-1.375	57.375	1.97941798355833
1851	-1.125	57.375	1.95421083830633
1852	-0.875	57.375	1.97643358931164
1853	-0.625	57.375	1.97375088333252
1854	-0.375	57.375	1.98294035101414
1855	-0.125	57.375	1.93709685281195
1856	0.125	57.375	1.95350729393021
1857	0.375	57.375	1.9704452293352
1858	0.625	57.375	1.97452743985959
1859	0.875	57.375	1.97296792513101
1860	1.125	57.375	1.96204260570817
1861	1.375	57.375	1.95953351243571
1862	1.625	57.375	1.94706813248938
1863	1.875	57.375	1.93356514065952
1864	2.125	57.375	1.96822210547887
1865	2.375	57.375	1.95964875969121
1866	2.625	57.375	1.95699120233644
1867	2.875	57.375	1.96068307631949
1868	3.125	57.375	1.94151045479452
1869	3.375	57.375	1.95837471500819
1870	3.625	57.375	1.96252090715854
1871	3.875	57.375	1.95837471500819
1872	4.125	57.375	1.95058707533561
1873	4.375	57.375	1.97985985037799
1874	4.625	57.375	1.97687909476762
1875	4.875	57.375	1.96640357964271
1876	5.125	57.375	1.97720185730192
1877	5.375	57.375	1.95780112182758
1878	5.625	57.375	1.95594556266272
1879	5.875	57.375	1.95199305982791
1880	6.125	57.375	1.96274461310672
1881	6.375	57.375	1.93530404830491
1882	6.625	57.375	1.94444113846504
1883	6.875	57.375	1.96355051320196
1884	7.125	57.375	1.95837471500819
1885	7.375	57.375	1.95560325295159
1886	7.625	57.375	1.94269239579216
1887	7.875	57.375	1.94875683526245
1888	8.125	57.375	1.92209768562867
1889	8.375	57.375	1.94364746015654
1890	8.625	57.375	1.94964720849012
1891	8.875	57.375	1.96729096281202
1892	9.125	57.375	1.98569423680195
1893	9.375	57.375	1.97268428509073
1894	9.625	57.375	1.97574310855117
1895	10.875	57.375	1.97093564735977
1896	11.125	57.375	1.96182958419874
1897	11.375	57.375	1.96954635359722
1898	11.625	57.375	1.97419915733662
1899	11.875	57.375	1.97057195174812
1900	16.875	57.375	1.98538541449009
1901	17.125	57.375	1.98092196665311
1902	17.375	57.375	1.97191816904581
1903	17.625	57.375	1.96662771352297
1904	17.875	57.375	1.96489991437979
1905	18.875	57.375	1.98743592330631
1906	19.125	57.375	1.9861303159444
1907	19.375	57.375	1.97485163859178
1908	19.625	57.375	1.97542074979956
1909	19.875	57.375	1.97363228232795
1910	20.125	57.375	1.97808966994608
1911	20.375	57.375	1.98086814155166
1912	20.625	57.375	1.97179005230926
1913	20.875	57.375	1.98319397430312
1914	21.125	57.375	1.95291963729654
1915	21.375	57.375	1.98324737069716
1916	23.375	57.375	1.98713061246869
1917	23.625	57.375	1.98843490831946
1918	23.875	57.375	1.98394551316129
1919	24.125	57.375	1.99132927950577
1920	163.375	57.375	1.96182958419874
1921	163.625	57.375	1.98130910798029
1922	163.875	57.375	1.970695917481
1923	-156.125	57.125	1.9792907391702
1924	-155.875	57.125	1.96855939986366
1925	-155.625	57.125	1.98800057962042
1926	-155.375	57.125	1.98669497225851
1927	-155.125	57.125	1.96922153407763
1928	-154.875	57.125	1.95674585483006
1929	-152.875	57.125	1.98206244298034
1930	-152.625	57.125	1.97171695382247
1931	-152.375	57.125	1.96934409385543
1932	-152.125	57.125	1.97485163859178
1933	-151.875	57.125	1.95362793042611
1934	-151.625	57.125	1.98381648190495
1935	-151.375	57.125	1.97249180600072
1936	-151.125	57.125	1.98350722602281
1937	-150.875	57.125	1.97821286627698
1938	-150.625	57.125	1.95374570283731
1939	-13.625	57.125	1.98582237415595
1940	-8.875	57.125	1.9875658146293
1941	-8.625	57.125	1.98438335691362
1942	-8.375	57.125	1.98743592330631
1943	-8.125	57.125	1.95036143558328
1944	-7.875	57.125	1.95996036253574
1945	-7.625	57.125	1.95338377515578
1946	-6.875	57.125	1.96946391119029
1947	-6.625	57.125	1.98569423680195
1948	-1.625	57.125	1.97024577858212
1949	-1.375	57.125	1.96855939986366
1950	-1.125	57.125	1.96148854359761
1951	-0.875	57.125	1.97036653615199
1952	-0.625	57.125	1.97138625490934
1953	-0.375	57.125	1.96332054003559
1954	-0.125	57.125	1.97897566516289
1955	0.125	57.125	1.9784065539551
1956	0.375	57.125	1.96480727545632
1957	0.625	57.125	1.95036143558328
1958	0.875	57.125	1.94801303854518
1959	1.125	57.125	1.93354990829005
1960	1.375	57.125	1.94719093758369
1961	1.625	57.125	1.93384663174868
1962	1.875	57.125	1.93614036952263
1963	2.125	57.125	1.97183639380823
1964	2.375	57.125	1.97865654495475
1965	2.625	57.125	1.93686358686725
1966	2.875	57.125	1.95652904691371
1967	3.125	57.125	1.95292785179447
1968	3.375	57.125	1.97865654495475
1969	3.625	57.125	1.96696143227201
1970	3.875	57.125	1.95964875969121
1971	4.125	57.125	1.92958093018432
1972	4.375	57.125	1.96810643434636
1973	4.625	57.125	1.96262316787629
1974	4.875	57.125	1.97134224211694
1975	5.125	57.125	1.93072108268579
1976	5.375	57.125	1.92234162116054
1977	5.625	57.125	1.96228734046803
1978	5.875	57.125	1.94565756574729
1979	6.125	57.125	1.95058707533561
1980	6.375	57.125	1.96274344356105
1981	6.625	57.125	1.96377733006455
1982	6.875	57.125	1.97464696752894
1983	7.125	57.125	1.95676205037911
1984	7.375	57.125	1.96125134893934
1985	7.625	57.125	1.97699824562576
1986	7.875	57.125	1.95216478210221
1987	8.125	57.125	1.96054563516029
1988	8.375	57.125	1.96514481465325
1989	8.625	57.125	1.95681543856311
1990	8.875	57.125	1.96535383000846
1991	10.625	57.125	1.97509431486826
1992	10.875	57.125	1.98118275057939
1993	11.125	57.125	1.9901678776508
1994	11.375	57.125	1.94883833266273
1995	11.625	57.125	1.96650799219673
1996	11.875	57.125	1.94400510889552
1997	17.125	57.125	1.96079310801536
1998	17.375	57.125	1.96431461335817
1999	17.625	57.125	1.97985985037799
[truncated: 360,970 more rows]
