# Supplementary material for: Patterns in the temporal complexity of global chlorophyll concentration
Source: Nat Commun. 2024 Feb 19;15:1522. doi: 10.1038/s41467-024-45976-8 (PMC10876569; doi:10.1038/s41467-024-45976-8)
Supplement: Supplementary file 4 — Source Data [file 41467_2024_45976_MOESM4_ESM.zip › Source data/Figure3_elasticity_trend.csv]

	year	metric	ymax	ymin
1	1998	0.568465450368019	0.635494734090445	0.501436166645593
2	1999	0.820203820802648	0.898475884565235	0.741931757040061
3	2000	0.840970792420479	0.892116645785337	0.789824939055621
4	2001	0.709773682127991	0.84581028046547	0.573737083790512
5	2002	0.702853662291348	0.709813210370408	0.695894114212288
6	2003	1.05071592559599	1.05324283615117	1.04818901504081
7	2004	1.03129688037849	1.03370256134236	1.02889119941462
8	2005	1.05904792651106	1.06153509422056	1.05656075880157
9	2006	1.03793612078912	1.04030943046312	1.03556281111511
10	2007	1.02761726169574	1.03017005070409	1.02506447268739
11	2008	1.02227561933106	1.02587663609679	1.01867460256534
12	2009	0.955191501546458	0.959386894127473	0.950996108965444
13	2010	0.962503444312244	0.965956136114717	0.95905075250977
14	2011	0.506010078983229	0.511448307545861	0.500571850420598
15	2012	1.00516103092365	1.0091464352056	1.0011756266417
16	2013	0.935498219977541	0.940171078583442	0.93082536137164
17	2014	0.925990965529044	0.930539221165603	0.921442709892486
18	2015	0.949020043950379	0.953641622249174	0.944398465651585
19	2016	0.994949856295425	0.999828755578727	0.990070957012123
20	2017	0.881321154780351	0.885686730009192	0.876955579551509
21	2018	0.76895296735136	0.773073839181867	0.764832095520854
22	2019	0.610862794205154	0.614233915637669	0.607491672772638
23	2020	0.468099277032726	0.470849633026476	0.465348921038976
24	2021	0.30938982279468	0.310923807934186	0.307855837655174
25	2022	0.545580809206063	0.546749634041618	0.544411984370509
