# Supplementary material for: Patterns in the temporal complexity of global chlorophyll concentration
Source: Nat Commun. 2024 Feb 19;15:1522. doi: 10.1038/s41467-024-45976-8 (PMC10876569; doi:10.1038/s41467-024-45976-8)
Supplement: Supplementary file 4 — Source Data [file 41467_2024_45976_MOESM4_ESM.zip › Source data/Figure3_fractal_dimension_trend.csv]

	year	fdim	ymax	ymin
1	1998	1.83076136342897	1.83132925053969	1.83019347631825
2	1999	1.82738331755444	1.82790794497513	1.82685869013375
3	2000	1.82442043140354	1.82497447642215	1.82386638638493
4	2001	1.82539360069166	1.82596464105758	1.82482256032573
5	2002	1.82404769295636	1.8243721189966	1.82372326691612
6	2003	1.80118718139995	1.80148057184833	1.80089379095158
7	2004	1.80436248306996	1.8046521867597	1.80407277938022
8	2005	1.80322710884292	1.80351767849452	1.80293653919133
9	2006	1.80148822849218	1.8017822414698	1.80119421551457
10	2007	1.80191872947474	1.80221428896999	1.8016231699795
11	2008	1.8112831968119	1.81158424823353	1.81098214539028
12	2009	1.80942503073467	1.8097286045216	1.80912145694775
13	2010	1.80127906841359	1.80158591730377	1.8009722195234
14	2011	1.81630439755248	1.81662285938181	1.81598593572315
15	2012	1.81049490195351	1.81081322162693	1.8101765822801
16	2013	1.81276214957483	1.81308849419521	1.81243580495446
17	2014	1.81519363423564	1.81551870413791	1.81486856433338
18	2015	1.81421263198377	1.81453675072977	1.81388851323778
19	2016	1.81583712516195	1.81615845881119	1.81551579151271
20	2017	1.81310334055557	1.81342686116015	1.81277981995099
21	2018	1.81371010181662	1.81402758067353	1.81339262295971
22	2019	1.81612542823767	1.81643835888815	1.8158124975872
23	2020	1.82721416855949	1.82751902976992	1.82690930734906
24	2021	1.83332516172369	1.83361727993608	1.83303304351131
25	2022	1.8320297063091	1.83229580437499	1.8317636082432
