# Supplementary material for: Patterns in the temporal complexity of global chlorophyll concentration
Source: Nat Commun. 2024 Feb 19;15:1522. doi: 10.1038/s41467-024-45976-8 (PMC10876569; doi:10.1038/s41467-024-45976-8)
Supplement: Supplementary file 4 — Source Data [file 41467_2024_45976_MOESM4_ESM.zip › Source data/Figure3_list_of_locations.csv]

	lat	lon
1	70.125	18.125
2	69.875	-52.375
3	69.875	-52.125
4	69.875	-51.875
5	69.875	-51.625
6	69.875	17.625
7	69.875	17.875
8	69.625	-51.875
9	69.625	-51.625
10	69.625	-51.375
11	69.375	-52.375
12	69.375	-52.125
13	69.375	-51.875
14	69.375	-51.625
15	69.375	-51.375
16	69.375	-51.125
17	69.375	16.625
18	69.125	-53.125
19	69.125	-52.875
20	69.125	-52.625
21	69.125	-52.375
22	69.125	-52.125
23	69.125	-51.875
24	69.125	-51.625
25	69.125	-51.375
26	68.875	-52.625
27	68.875	-52.375
28	68.875	-52.125
29	68.875	-51.875
30	68.875	-51.625
31	68.875	-51.375
32	68.625	-51.625
33	68.625	13.375
34	68.625	13.625
35	68.625	13.875
36	68.625	14.125
37	68.375	12.875
38	68.375	13.125
39	68.375	13.375
40	68.125	12.125
41	68.125	12.375
42	68.125	12.625
43	68.125	14.125
44	68.125	14.375
45	68.125	14.625
46	68.125	14.875
47	67.875	11.625
48	67.875	11.875
49	67.875	12.125
50	67.875	12.375
51	67.875	12.625
52	67.875	12.875
53	67.875	13.125
54	67.875	13.375
55	67.875	13.625
56	67.875	13.875
57	67.875	14.125
58	67.875	14.375
59	67.875	14.625
60	67.625	11.375
61	67.625	11.625
62	67.625	11.875
63	67.625	12.125
64	67.625	12.375
65	67.625	12.625
66	67.625	12.875
67	67.625	13.125
68	67.625	13.375
69	67.625	13.625
70	67.625	13.875
71	67.625	14.125
72	67.625	14.375
73	67.375	10.875
74	67.375	11.125
75	67.375	11.375
76	67.375	11.625
77	67.375	11.875
78	67.375	12.125
79	67.375	12.375
80	67.375	12.625
81	67.375	12.875
82	67.375	13.125
83	67.375	13.375
84	67.375	13.625
85	67.375	13.875
86	67.375	14.125
87	67.125	10.625
88	67.125	10.875
89	67.125	11.125
90	67.125	11.375
91	67.125	11.625
92	67.125	11.875
93	67.125	12.125
94	67.125	12.375
95	67.125	12.625
96	67.125	12.875
97	67.125	13.125
98	67.125	13.375
99	67.125	13.625
100	66.875	-53.875
101	66.875	10.375
102	66.875	10.625
103	66.875	10.875
104	66.875	11.125
105	66.875	11.375
106	66.875	11.625
107	66.875	11.875
108	66.875	12.125
109	66.875	12.375
110	66.875	12.625
111	66.875	12.875
112	66.875	13.125
113	66.625	9.375
114	66.625	9.625
115	66.625	9.875
116	66.625	10.125
117	66.625	10.375
118	66.625	10.625
119	66.625	10.875
120	66.625	11.125
121	66.625	11.375
122	66.625	11.625
123	66.625	11.875
124	66.625	12.125
125	66.625	12.375
126	66.625	12.625
127	66.375	9.125
128	66.375	9.375
129	66.375	9.625
130	66.375	9.875
131	66.375	10.125
132	66.375	10.375
133	66.375	10.625
134	66.375	10.875
135	66.375	11.125
136	66.375	11.375
137	66.375	11.625
138	66.375	11.875
139	66.375	12.125
140	66.375	12.375
141	66.125	8.625
142	66.125	8.875
143	66.125	9.125
144	66.125	9.375
145	66.125	9.625
146	66.125	9.875
147	66.125	10.125
148	66.125	10.375
149	66.125	10.625
150	66.125	10.875
151	66.125	11.125
152	66.125	11.375
153	66.125	11.625
154	66.125	11.875
155	66.125	35.375
156	66.125	35.625
157	66.125	35.875
158	66.125	36.125
159	65.875	-53.625
160	65.875	7.875
161	65.875	8.125
162	65.875	8.375
163	65.875	8.625
164	65.875	8.875
165	65.875	9.125
166	65.875	9.375
167	65.875	9.625
168	65.875	9.875
169	65.875	10.125
170	65.875	10.375
171	65.875	10.625
172	65.875	10.875
173	65.875	11.125
174	65.875	11.375
175	65.875	11.625
176	65.875	35.375
177	65.875	35.625
178	65.875	35.875
179	65.875	36.125
180	65.875	36.375
181	65.875	36.625
182	65.875	36.875
183	65.875	37.125
184	65.875	37.375
185	65.625	7.375
186	65.625	7.625
187	65.625	7.875
188	65.625	8.125
189	65.625	8.375
190	65.625	8.625
191	65.625	8.875
192	65.625	9.125
193	65.625	9.375
194	65.625	9.625
195	65.625	9.875
196	65.625	10.125
197	65.625	10.375
198	65.625	10.625
199	65.625	10.875
200	65.625	11.125
201	65.625	11.375
202	65.625	11.625
203	65.625	35.375
204	65.625	35.625
205	65.625	35.875
206	65.625	36.125
207	65.625	36.375
208	65.625	36.625
209	65.625	36.875
210	65.625	37.125
211	65.625	37.375
212	65.625	37.625
213	65.625	37.875
214	65.625	38.125
215	65.625	38.625
216	65.625	38.875
217	65.625	39.125
218	65.375	-53.125
219	65.375	-52.875
220	65.375	7.375
221	65.375	7.625
222	65.375	7.875
223	65.375	8.125
224	65.375	8.375
225	65.375	8.625
226	65.375	8.875
227	65.375	9.125
228	65.375	9.375
229	65.375	9.625
230	65.375	9.875
231	65.375	10.125
232	65.375	10.375
233	65.375	10.625
234	65.375	10.875
235	65.375	11.125
236	65.375	11.375
237	65.375	11.625
238	65.375	11.875
239	65.375	22.875
240	65.375	23.125
241	65.375	23.375
242	65.375	23.625
243	65.375	23.875
244	65.375	35.125
245	65.375	35.375
246	65.375	35.625
247	65.375	35.875
248	65.375	36.125
249	65.375	36.375
250	65.375	36.625
251	65.375	36.875
252	65.375	37.125
253	65.375	37.375
254	65.375	37.625
255	65.375	37.875
256	65.375	38.375
257	65.375	38.625
258	65.125	-52.875
259	65.125	-52.625
260	65.125	-24.125
261	65.125	-23.875
262	65.125	-23.625
263	65.125	-23.375
264	65.125	7.125
265	65.125	7.375
266	65.125	7.625
267	65.125	7.875
268	65.125	8.125
269	65.125	8.375
270	65.125	8.625
271	65.125	8.875
272	65.125	9.125
273	65.125	9.375
274	65.125	9.625
275	65.125	9.875
276	65.125	10.125
277	65.125	10.375
278	65.125	10.625
279	65.125	10.875
280	65.125	11.125
281	65.125	11.375
282	65.125	22.125
283	65.125	22.375
284	65.125	22.625
285	65.125	22.875
286	65.125	23.125
287	65.125	23.375
288	65.125	23.625
289	65.125	23.875
290	65.125	24.125
291	65.125	35.125
292	65.125	35.375
293	65.125	36.125
294	65.125	36.375
295	65.125	36.625
296	65.125	38.125
297	65.125	38.375
298	64.875	6.625
299	64.875	6.875
300	64.875	7.125
301	64.875	7.375
302	64.875	7.625
303	64.875	7.875
304	64.875	8.125
305	64.875	8.375
306	64.875	8.625
307	64.875	8.875
308	64.875	9.125
309	64.875	9.375
310	64.875	9.625
311	64.875	9.875
312	64.875	10.125
313	64.875	10.375
314	64.875	10.625
315	64.875	21.625
316	64.875	21.875
317	64.875	22.125
318	64.875	22.375
319	64.875	22.625
320	64.875	22.875
321	64.875	23.125
322	64.875	23.375
323	64.875	23.625
324	64.875	23.875
325	64.875	24.125
326	64.875	35.375
327	64.875	35.625
328	64.875	35.875
329	64.875	36.125
330	64.625	-24.375
331	64.625	-24.125
332	64.625	-23.875
333	64.625	-23.625
334	64.625	-23.375
335	64.625	-23.125
336	64.625	-22.875
337	64.625	6.375
338	64.625	6.625
339	64.625	6.875
340	64.625	7.125
341	64.625	7.375
342	64.625	7.625
343	64.625	7.875
344	64.625	8.125
345	64.625	8.375
346	64.625	8.625
347	64.625	8.875
348	64.625	9.125
349	64.625	9.375
350	64.625	9.625
351	64.625	9.875
352	64.625	10.125
353	64.625	10.375
354	64.625	10.625
355	64.625	21.625
356	64.625	21.875
357	64.625	22.125
358	64.625	22.375
359	64.625	22.625
360	64.625	22.875
361	64.625	23.125
362	64.625	23.375
363	64.625	23.625
364	64.625	23.875
365	64.625	35.375
366	64.625	35.625
367	64.625	35.875
368	64.625	36.125
369	64.625	36.375
370	64.375	-23.875
371	64.375	-23.625
372	64.375	-23.375
373	64.375	-23.125
374	64.375	-22.875
375	64.375	-22.625
376	64.375	-14.125
377	64.375	6.125
378	64.375	6.375
379	64.375	6.625
380	64.375	6.875
381	64.375	7.125
382	64.375	7.375
383	64.375	7.625
384	64.375	7.875
385	64.375	8.125
386	64.375	8.375
387	64.375	8.625
388	64.375	8.875
389	64.375	9.125
390	64.375	9.375
391	64.375	9.625
392	64.375	9.875
393	64.375	10.125
394	64.375	21.875
395	64.375	22.125
396	64.375	22.375
397	64.375	22.625
398	64.375	22.875
399	64.375	23.125
400	64.375	23.375
401	64.375	36.125
402	64.375	36.375
403	64.375	36.625
404	64.375	36.875
405	64.125	-23.625
406	64.125	-23.375
407	64.125	-23.125
408	64.125	-22.875
409	64.125	5.875
410	64.125	6.125
411	64.125	6.375
412	64.125	6.625
413	64.125	6.875
414	64.125	7.125
415	64.125	7.375
416	64.125	7.625
417	64.125	7.875
418	64.125	8.125
419	64.125	8.375
420	64.125	8.625
421	64.125	8.875
422	64.125	9.125
423	64.125	9.375
424	64.125	9.625
425	64.125	9.875
426	64.125	21.375
427	64.125	21.625
428	64.125	21.875
429	64.125	22.125
430	64.125	22.375
431	64.125	22.625
432	64.125	22.875
433	64.125	23.125
434	64.125	36.875
435	64.125	37.125
436	64.125	37.375
437	63.875	-39.875
438	63.875	-23.375
439	63.875	-23.125
440	63.875	-16.125
441	63.875	-15.875
442	63.875	-15.625
443	63.875	-15.375
444	63.875	-15.125
445	63.875	5.375
446	63.875	5.625
447	63.875	5.875
448	63.875	6.125
449	63.875	6.375
450	63.875	6.625
451	63.875	6.875
452	63.875	7.125
453	63.875	7.375
454	63.875	7.625
455	63.875	7.875
456	63.875	8.125
457	63.875	8.375
458	63.875	8.625
459	63.875	8.875
460	63.875	9.125
461	63.875	9.375
462	63.875	21.125
463	63.875	21.375
464	63.875	21.625
465	63.875	21.875
466	63.875	22.125
467	63.875	22.375
468	63.625	-39.875
469	63.625	-39.625
470	63.625	-39.375
471	63.625	-22.625
472	63.625	-22.375
473	63.625	-22.125
474	63.625	-21.875
475	63.625	-21.625
476	63.625	-21.375
477	63.625	-21.125
478	63.625	-20.875
479	63.625	-17.375
480	63.625	-17.125
481	63.625	-16.875
482	63.625	-16.625
483	63.625	5.125
484	63.625	5.375
485	63.625	5.625
486	63.625	5.875
487	63.625	6.125
488	63.625	6.375
489	63.625	6.625
490	63.625	6.875
491	63.625	7.125
492	63.625	7.375
493	63.625	7.625
494	63.625	7.875
495	63.625	8.125
496	63.625	20.625
497	63.625	20.875
498	63.625	21.125
499	63.625	21.375
500	63.625	21.625
501	63.625	21.875
502	63.625	22.125
503	63.375	-22.125
504	63.375	-21.875
505	63.375	-21.625
506	63.375	-21.375
507	63.375	-21.125
508	63.375	-20.875
509	63.375	-20.625
510	63.375	-19.875
511	63.375	-17.875
512	63.375	-17.625
513	63.375	-17.375
514	63.375	-17.125
515	63.375	4.875
516	63.375	5.125
517	63.375	5.375
518	63.375	5.625
519	63.375	5.875
520	63.375	6.125
521	63.375	6.375
522	63.375	6.625
523	63.375	6.875
524	63.375	7.125
525	63.375	7.375
526	63.375	7.625
527	63.375	19.625
528	63.375	19.875
529	63.375	20.125
530	63.375	20.375
531	63.375	20.625
532	63.375	20.875
533	63.375	21.125
534	63.125	-39.875
535	63.125	4.875
536	63.125	5.125
537	63.125	5.375
538	63.125	5.625
539	63.125	5.875
540	63.125	6.125
541	63.125	6.375
542	63.125	6.625
543	63.125	6.875
544	63.125	7.125
545	63.125	19.125
546	63.125	19.375
547	63.125	19.625
548	63.125	19.875
549	63.125	20.125
550	63.125	20.375
551	63.125	20.625
552	63.125	20.875
553	62.875	-40.375
554	62.875	-40.125
555	62.875	4.125
556	62.875	4.375
557	62.875	4.625
558	62.875	4.875
559	62.875	5.125
560	62.875	5.375
561	62.875	5.625
562	62.875	5.875
563	62.875	6.125
564	62.875	6.375
565	62.875	6.625
566	62.875	18.625
567	62.875	18.875
568	62.875	19.125
569	62.875	19.375
570	62.875	19.625
571	62.875	19.875
572	62.875	20.125
573	62.875	20.375
574	62.875	20.625
575	62.875	20.875
576	62.625	-40.625
577	62.625	-40.375
578	62.625	3.875
579	62.625	4.125
580	62.625	4.375
581	62.625	4.625
582	62.625	4.875
583	62.625	5.125
584	62.625	5.375
585	62.625	5.625
586	62.625	5.875
587	62.625	18.375
588	62.625	18.625
589	62.625	18.875
590	62.625	19.125
591	62.625	19.375
592	62.625	19.625
593	62.625	19.875
594	62.625	20.125
595	62.625	20.375
596	62.625	20.625
597	62.625	20.875
598	62.375	-40.875
599	62.375	-40.625
600	62.375	4.125
601	62.375	4.375
602	62.375	4.625
603	62.375	4.875
604	62.375	5.125
605	62.375	17.875
606	62.375	18.125
607	62.375	18.375
608	62.375	18.625
609	62.375	18.875
610	62.375	19.125
611	62.375	19.375
612	62.375	19.625
613	62.375	19.875
614	62.375	20.125
615	62.375	20.375
616	62.375	20.625
617	62.375	20.875
618	62.125	2.875
619	62.125	3.375
620	62.125	3.625
621	62.125	3.875
622	62.125	4.125
623	62.125	4.375
624	62.125	4.625
625	62.125	4.875
626	62.125	17.875
627	62.125	18.125
628	62.125	18.375
629	62.125	18.625
630	62.125	18.875
631	62.125	19.125
632	62.125	19.375
633	62.125	19.625
634	62.125	19.875
635	62.125	20.125
636	62.125	20.375
637	62.125	20.625
638	62.125	20.875
639	62.125	21.125
640	61.875	2.875
641	61.875	3.125
642	61.875	3.375
643	61.875	3.625
644	61.875	3.875
645	61.875	4.125
646	61.875	4.375
647	61.875	4.625
648	61.875	17.625
649	61.875	17.875
650	61.875	18.125
651	61.875	18.375
652	61.875	18.625
653	61.875	18.875
654	61.875	19.125
655	61.875	19.375
656	61.875	19.625
657	61.875	19.875
658	61.875	20.125
659	61.875	20.375
660	61.875	20.625
661	61.875	20.875
662	61.875	21.125
663	61.625	2.625
664	61.625	2.875
665	61.625	3.125
666	61.625	3.375
667	61.625	3.625
668	61.625	3.875
669	61.625	4.125
670	61.625	4.375
671	61.625	4.625
672	61.625	17.625
673	61.625	17.875
674	61.625	18.125
675	61.625	18.375
676	61.625	18.625
677	61.625	18.875
678	61.625	19.125
679	61.625	19.375
680	61.625	19.625
681	61.625	19.875
682	61.625	20.125
683	61.625	20.375
684	61.625	20.625
685	61.625	20.875
686	61.625	21.125
687	61.375	2.625
688	61.375	2.875
689	61.375	3.125
690	61.375	3.375
691	61.375	3.625
692	61.375	3.875
693	61.375	4.125
694	61.375	4.375
695	61.375	4.625
696	61.375	17.375
697	61.375	17.625
698	61.375	17.875
699	61.375	18.125
700	61.375	18.375
701	61.375	18.625
702	61.375	18.875
703	61.375	19.125
704	61.375	19.375
705	61.375	19.625
706	61.375	19.875
707	61.375	20.125
708	61.375	20.375
709	61.375	20.625
710	61.375	20.875
711	61.375	21.125
712	61.125	-48.875
713	61.125	-48.625
714	61.125	2.375
715	61.125	2.625
716	61.125	2.875
717	61.125	3.125
718	61.125	3.375
719	61.125	3.625
720	61.125	3.875
721	61.125	4.125
722	61.125	4.375
723	61.125	17.375
724	61.125	17.625
725	61.125	17.875
726	61.125	18.125
727	61.125	18.375
728	61.125	18.625
729	61.125	18.875
730	61.125	19.125
731	61.125	19.375
732	61.125	19.625
733	61.125	19.875
734	61.125	20.125
735	61.125	20.375
736	61.125	20.625
737	61.125	20.875
738	61.125	21.125
739	60.875	-48.625
740	60.875	-48.375
741	60.875	2.125
742	60.875	2.375
743	60.875	2.625
744	60.875	2.875
745	60.875	3.125
746	60.875	3.375
747	60.875	3.625
748	60.875	3.875
749	60.875	4.125
750	60.875	4.375
751	60.875	4.625
752	60.875	17.625
753	60.875	17.875
754	60.875	18.125
755	60.875	18.375
756	60.875	18.625
757	60.875	18.875
758	60.875	19.125
759	60.875	19.375
760	60.875	19.625
761	60.875	19.875
762	60.875	20.125
763	60.875	20.375
764	60.875	20.625
765	60.875	20.875
766	60.875	21.125
767	60.625	-147.625
768	60.625	-147.375
769	60.625	-147.125
770	60.625	-146.875
771	60.625	-47.875
772	60.625	-47.625
773	60.625	-47.375
774	60.625	-47.125
775	60.625	-46.875
776	60.625	-46.625
777	60.625	-46.375
778	60.625	1.625
779	60.625	1.875
780	60.625	2.125
781	60.625	2.375
782	60.625	2.625
783	60.625	2.875
784	60.625	3.125
785	60.625	3.375
786	60.625	3.625
787	60.625	3.875
788	60.625	4.125
789	60.625	4.375
790	60.625	4.625
791	60.625	17.875
792	60.625	18.125
793	60.625	18.375
794	60.625	18.625
795	60.625	18.875
796	60.625	19.125
797	60.625	19.375
798	60.625	19.625
799	60.625	19.875
800	60.625	20.125
801	60.625	20.375
802	60.625	20.625
803	60.625	20.875
804	60.375	-152.125
805	60.375	-147.375
806	60.375	-47.625
807	60.375	-47.375
808	60.375	-47.125
809	60.375	-46.875
810	60.375	-46.625
811	60.375	-46.375
812	60.375	-46.125
813	60.375	-45.875
814	60.375	1.375
815	60.375	1.625
816	60.375	1.875
817	60.375	2.125
818	60.375	2.375
819	60.375	2.625
820	60.375	2.875
821	60.375	3.125
822	60.375	3.375
823	60.375	3.625
824	60.375	3.875
825	60.375	4.125
826	60.375	4.375
827	60.375	4.625
828	60.375	18.875
829	60.375	19.125
830	60.375	19.375
831	60.375	19.625
832	60.375	20.375
833	60.375	20.625
834	60.375	27.875
835	60.375	171.125
836	60.375	171.375
837	60.375	171.625
838	60.375	171.875
839	60.125	-152.375
840	60.125	-152.125
841	60.125	-151.875
842	60.125	-46.375
843	60.125	-46.125
844	60.125	0.125
845	60.125	0.375
846	60.125	0.625
847	60.125	0.875
848	60.125	1.125
849	60.125	1.375
850	60.125	1.625
851	60.125	1.875
852	60.125	2.125
853	60.125	2.375
854	60.125	2.625
855	60.125	2.875
856	60.125	3.125
857	60.125	3.375
858	60.125	3.625
859	60.125	3.875
860	60.125	4.125
861	60.125	4.375
862	60.125	4.625
863	60.125	4.875
864	60.125	19.125
865	60.125	19.375
866	60.125	20.875
867	60.125	21.125
868	60.125	25.375
869	60.125	25.625
870	60.125	25.875
871	60.125	26.125
872	60.125	26.375
873	60.125	26.625
874	60.125	26.875
875	60.125	27.125
876	60.125	27.375
877	60.125	27.625
878	60.125	27.875
879	60.125	28.125
880	60.125	28.375
881	60.125	170.875
882	60.125	171.125
883	60.125	171.375
884	59.875	-152.625
885	59.875	-152.375
886	59.875	-152.125
887	59.875	-151.875
888	59.875	-149.375
889	59.875	-149.125
890	59.875	-148.875
891	59.875	-148.625
892	59.875	-148.375
893	59.875	-147.125
894	59.875	-146.875
895	59.875	-143.375
896	59.875	-143.125
897	59.875	-142.875
898	59.875	-2.375
899	59.875	-2.125
900	59.875	-1.875
901	59.875	-1.625
902	59.875	-0.625
903	59.875	-0.375
904	59.875	-0.125
905	59.875	0.125
906	59.875	0.375
907	59.875	0.625
908	59.875	0.875
909	59.875	1.125
910	59.875	1.375
911	59.875	1.625
912	59.875	1.875
913	59.875	2.125
914	59.875	2.375
915	59.875	2.625
916	59.875	2.875
917	59.875	3.125
918	59.875	3.375
919	59.875	3.625
920	59.875	3.875
921	59.875	4.125
922	59.875	4.375
923	59.875	4.625
924	59.875	4.875
925	59.875	19.375
926	59.875	19.625
927	59.875	19.875
928	59.875	20.125
929	59.875	20.375
930	59.875	20.625
931	59.875	20.875
932	59.875	21.125
933	59.875	21.375
934	59.875	21.625
935	59.875	21.875
936	59.875	22.125
937	59.875	22.625
938	59.875	23.875
939	59.875	24.125
940	59.875	24.375
941	59.875	24.625
942	59.875	24.875
943	59.875	25.125
944	59.875	25.375
945	59.875	25.625
946	59.875	25.875
947	59.875	26.125
948	59.875	26.375
949	59.875	26.625
950	59.875	26.875
951	59.875	27.125
952	59.875	27.375
953	59.875	27.625
954	59.875	27.875
955	59.875	28.125
956	59.875	167.125
957	59.875	167.375
958	59.875	167.625
959	59.875	167.875
960	59.875	168.125
961	59.625	-152.875
962	59.625	-152.625
963	59.625	-152.375
964	59.625	-152.125
965	59.625	-151.875
966	59.625	-151.625
967	59.625	-149.875
968	59.625	-149.625
969	59.625	-149.375
970	59.625	-149.125
971	59.625	-148.875
972	59.625	-148.625
973	59.625	-148.375
974	59.625	-148.125
975	59.625	-147.875
976	59.625	-147.625
977	59.625	-147.375
978	59.625	-147.125
979	59.625	-146.875
980	59.625	-146.625
981	59.625	-43.625
982	59.625	-2.875
983	59.625	-2.625
984	59.625	-2.375
985	59.625	-2.125
986	59.625	-1.875
987	59.625	-1.625
988	59.625	-1.375
989	59.625	-1.125
990	59.625	-0.875
991	59.625	-0.625
992	59.625	-0.375
993	59.625	-0.125
994	59.625	0.125
995	59.625	0.375
996	59.625	0.625
997	59.625	0.875
998	59.625	1.125
999	59.625	1.375
1000	59.625	1.625
1001	59.625	1.875
1002	59.625	2.125
1003	59.625	2.375
1004	59.625	2.625
1005	59.625	2.875
1006	59.625	3.125
1007	59.625	3.375
1008	59.625	3.625
1009	59.625	3.875
1010	59.625	4.125
1011	59.625	4.375
1012	59.625	4.625
1013	59.625	4.875
1014	59.625	19.375
1015	59.625	19.625
1016	59.625	19.875
1017	59.625	20.125
1018	59.625	20.375
1019	59.625	20.625
1020	59.625	20.875
1021	59.625	21.125
1022	59.625	21.375
1023	59.625	21.625
1024	59.625	21.875
1025	59.625	22.125
1026	59.625	22.375
1027	59.625	22.625
1028	59.625	22.875
1029	59.625	23.125
1030	59.625	23.375
1031	59.625	23.625
1032	59.625	23.875
1033	59.625	24.125
1034	59.625	24.375
1035	59.625	24.625
1036	59.625	24.875
1037	59.625	25.125
1038	59.625	25.375
1039	59.625	26.625
1040	59.625	26.875
1041	59.625	27.125
1042	59.625	27.375
1043	59.625	27.625
1044	59.625	155.625
1045	59.625	155.875
1046	59.625	166.625
1047	59.625	166.875
1048	59.375	-153.125
1049	59.375	-152.875
1050	59.375	-152.625
1051	59.375	-152.375
1052	59.375	-152.125
1053	59.375	-150.625
1054	59.375	-150.375
1055	59.375	-150.125
1056	59.375	-149.875
1057	59.375	-149.625
1058	59.375	-149.375
1059	59.375	-149.125
1060	59.375	-148.875
1061	59.375	-148.625
1062	59.375	-148.375
1063	59.375	-148.125
1064	59.375	-147.875
1065	59.375	-147.625
1066	59.375	-147.375
1067	59.375	-147.125
1068	59.375	-146.875
1069	59.375	-146.625
1070	59.375	-4.375
1071	59.375	-4.125
1072	59.375	-3.875
1073	59.375	-3.625
1074	59.375	-3.375
1075	59.375	-2.125
1076	59.375	-1.875
1077	59.375	-1.625
1078	59.375	-1.375
1079	59.375	-1.125
1080	59.375	-0.875
1081	59.375	-0.625
1082	59.375	-0.375
1083	59.375	-0.125
1084	59.375	0.125
1085	59.375	0.375
1086	59.375	0.625
1087	59.375	0.875
1088	59.375	1.125
1089	59.375	1.375
1090	59.375	1.625
1091	59.375	1.875
1092	59.375	2.125
1093	59.375	2.375
1094	59.375	2.625
1095	59.375	2.875
1096	59.375	3.125
1097	59.375	3.375
1098	59.375	3.625
1099	59.375	3.875
1100	59.375	4.125
1101	59.375	4.375
1102	59.375	4.625
1103	59.375	4.875
1104	59.375	19.125
1105	59.375	19.375
1106	59.375	19.625
1107	59.375	19.875
1108	59.375	20.125
1109	59.375	20.375
1110	59.375	20.625
1111	59.375	20.875
1112	59.375	21.125
1113	59.375	21.375
1114	59.375	21.625
1115	59.375	21.875
1116	59.375	22.125
1117	59.375	22.375
1118	59.375	22.625
1119	59.375	22.875
1120	59.375	23.125
1121	59.375	23.375
1122	59.375	23.625
1123	59.375	23.875
1124	59.125	-153.625
1125	59.125	-153.375
1126	59.125	-153.125
1127	59.125	-152.875
1128	59.125	-152.625
1129	59.125	-152.375
1130	59.125	-152.125
1131	59.125	-151.875
1132	59.125	-151.375
1133	59.125	-151.125
1134	59.125	-150.875
1135	59.125	-150.625
1136	59.125	-150.375
1137	59.125	-150.125
1138	59.125	-149.875
1139	59.125	-149.625
1140	59.125	-149.375
1141	59.125	-149.125
1142	59.125	-148.875
1143	59.125	-148.625
1144	59.125	-148.375
1145	59.125	-148.125
1146	59.125	-147.875
1147	59.125	-147.625
1148	59.125	-147.375
1149	59.125	-147.125
1150	59.125	-146.875
1151	59.125	-146.625
1152	59.125	-146.375
1153	59.125	-5.625
1154	59.125	-5.375
1155	59.125	-5.125
1156	59.125	-4.875
1157	59.125	-4.625
1158	59.125	-4.375
1159	59.125	-4.125
1160	59.125	-3.875
1161	59.125	-3.625
1162	59.125	-2.125
1163	59.125	-1.875
1164	59.125	-1.625
1165	59.125	-1.375
1166	59.125	-1.125
1167	59.125	-0.875
1168	59.125	-0.625
1169	59.125	-0.375
1170	59.125	-0.125
1171	59.125	0.125
1172	59.125	0.375
1173	59.125	0.625
1174	59.125	0.875
1175	59.125	1.125
1176	59.125	1.375
1177	59.125	1.625
1178	59.125	1.875
1179	59.125	2.125
1180	59.125	2.375
1181	59.125	2.625
1182	59.125	2.875
1183	59.125	3.125
1184	59.125	3.375
1185	59.125	3.625
1186	59.125	3.875
1187	59.125	4.125
1188	59.125	4.375
1189	59.125	4.625
1190	59.125	4.875
1191	59.125	5.125
1192	59.125	13.625
1193	59.125	18.875
1194	59.125	19.125
1195	59.125	19.375
1196	59.125	19.625
1197	59.125	19.875
1198	59.125	20.125
1199	59.125	20.375
1200	59.125	20.625
1201	59.125	20.875
1202	59.125	21.125
1203	59.125	21.375
1204	59.125	21.625
1205	59.125	21.875
1206	59.125	22.125
1207	59.125	22.375
1208	59.125	22.625
1209	59.125	22.875
1210	59.125	23.125
1211	59.125	23.375
1212	58.875	-153.125
1213	58.875	-152.875
1214	58.875	-152.625
1215	58.875	-152.375
1216	58.875	-152.125
1217	58.875	-151.875
1218	58.875	-151.625
1219	58.875	-151.375
1220	58.875	-151.125
1221	58.875	-150.875
1222	58.875	-150.625
1223	58.875	-150.375
1224	58.875	-150.125
1225	58.875	-149.875
1226	58.875	-149.625
1227	58.875	-149.375
1228	58.875	-149.125
1229	58.875	-148.875
1230	58.875	-148.625
1231	58.875	-148.375
1232	58.875	-148.125
1233	58.875	-147.875
1234	58.875	-147.625
1235	58.875	-147.375
1236	58.875	-147.125
1237	58.875	-6.625
1238	58.875	-6.125
1239	58.875	-5.875
1240	58.875	-5.625
1241	58.875	-5.375
1242	58.875	-5.125
1243	58.875	-4.875
1244	58.875	-4.625
1245	58.875	-4.375
1246	58.875	-4.125
1247	58.875	-3.875
1248	58.875	-3.625
1249	58.875	-2.375
1250	58.875	-2.125
1251	58.875	-1.875
1252	58.875	-1.625
1253	58.875	-1.375
1254	58.875	-1.125
1255	58.875	-0.875
1256	58.875	-0.625
1257	58.875	-0.375
1258	58.875	-0.125
1259	58.875	0.125
1260	58.875	0.375
1261	58.875	0.625
1262	58.875	0.875
1263	58.875	1.125
1264	58.875	1.375
1265	58.875	1.625
1266	58.875	1.875
1267	58.875	2.125
1268	58.875	2.375
1269	58.875	2.625
1270	58.875	2.875
1271	58.875	3.125
1272	58.875	3.375
1273	58.875	3.625
1274	58.875	3.875
1275	58.875	4.125
1276	58.875	4.375
1277	58.875	4.625
1278	58.875	4.875
1279	58.875	5.125
1280	58.875	5.375
1281	58.875	9.625
1282	58.875	9.875
1283	58.875	10.125
1284	58.875	10.375
1285	58.875	10.625
1286	58.875	10.875
1287	58.875	13.375
1288	58.875	13.625
1289	58.875	18.125
1290	58.875	18.375
1291	58.875	18.625
1292	58.875	18.875
1293	58.875	19.125
1294	58.875	19.375
1295	58.875	19.625
1296	58.875	19.875
1297	58.875	20.125
1298	58.875	20.375
1299	58.875	20.625
1300	58.875	20.875
1301	58.875	21.125
1302	58.875	21.375
1303	58.875	21.625
1304	58.875	21.875
1305	58.875	22.125
1306	58.875	23.125
1307	58.875	153.125
1308	58.625	-160.375
1309	58.625	-160.125
1310	58.625	-159.875
1311	58.625	-159.625
1312	58.625	-153.375
1313	58.625	-153.125
1314	58.625	-152.875
1315	58.625	-152.625
1316	58.625	-152.375
1317	58.625	-152.125
1318	58.625	-151.875
1319	58.625	-151.625
1320	58.625	-151.375
1321	58.625	-151.125
1322	58.625	-150.875
1323	58.625	-150.625
1324	58.625	-150.375
1325	58.625	-150.125
1326	58.625	-149.875
1327	58.625	-149.625
1328	58.625	-149.375
1329	58.625	-149.125
1330	58.625	-148.875
1331	58.625	-148.625
1332	58.625	-148.375
1333	58.625	-148.125
1334	58.625	-147.875
1335	58.625	-147.625
1336	58.625	-147.375
1337	58.625	-6.875
1338	58.625	-6.625
1339	58.625	-5.875
1340	58.625	-5.625
1341	58.625	-5.375
1342	58.625	-2.625
1343	58.625	-2.375
1344	58.625	-2.125
1345	58.625	-1.875
1346	58.625	-1.625
1347	58.625	-1.375
1348	58.625	-1.125
1349	58.625	-0.875
1350	58.625	-0.625
1351	58.625	-0.375
1352	58.625	-0.125
1353	58.625	0.125
1354	58.625	0.375
1355	58.625	0.625
1356	58.625	0.875
1357	58.625	1.125
1358	58.625	1.375
1359	58.625	1.625
1360	58.625	1.875
1361	58.625	2.125
1362	58.625	2.375
1363	58.625	2.625
1364	58.625	2.875
1365	58.625	3.125
1366	58.625	3.375
1367	58.625	3.625
1368	58.625	3.875
1369	58.625	4.125
1370	58.625	4.375
1371	58.625	4.625
1372	58.625	4.875
1373	58.625	5.125
1374	58.625	5.375
1375	58.625	9.375
1376	58.625	9.625
1377	58.625	9.875
1378	58.625	10.125
1379	58.625	10.375
1380	58.625	10.625
1381	58.625	10.875
1382	58.625	11.125
1383	58.625	17.375
1384	58.625	17.625
1385	58.625	17.875
1386	58.625	18.125
1387	58.625	18.375
1388	58.625	18.625
1389	58.625	18.875
1390	58.625	19.125
1391	58.625	19.375
1392	58.625	19.625
1393	58.625	19.875
1394	58.625	20.125
1395	58.625	20.375
1396	58.625	20.625
1397	58.625	20.875
1398	58.625	21.125
1399	58.625	21.375
1400	58.625	21.625
1401	58.625	21.875
1402	58.625	22.125
1403	58.625	164.625
1404	58.625	164.875
1405	58.375	-160.875
1406	58.375	-160.625
1407	58.375	-160.375
1408	58.375	-160.125
1409	58.375	-159.875
1410	58.375	-159.625
1411	58.375	-159.375
1412	58.375	-159.125
1413	58.375	-158.625
1414	58.375	-158.375
1415	58.375	-158.125
1416	58.375	-157.875
1417	58.375	-153.875
1418	58.375	-153.625
1419	58.375	-153.375
1420	58.375	-153.125
1421	58.375	-151.875
1422	58.375	-151.625
1423	58.375	-151.375
1424	58.375	-151.125
1425	58.375	-150.875
1426	58.375	-150.625
1427	58.375	-150.375
1428	58.375	-150.125
1429	58.375	-149.875
1430	58.375	-149.625
1431	58.375	-149.375
1432	58.375	-149.125
1433	58.375	-148.875
1434	58.375	-148.625
1435	58.375	-148.375
1436	58.375	-148.125
1437	58.375	-147.875
1438	58.375	-147.625
1439	58.375	-7.375
1440	58.375	-5.875
1441	58.375	-5.625
1442	58.375	-2.875
1443	58.375	-2.625
1444	58.375	-2.375
1445	58.375	-2.125
1446	58.375	-1.875
1447	58.375	-1.625
1448	58.375	-1.375
1449	58.375	-1.125
1450	58.375	-0.875
1451	58.375	-0.625
1452	58.375	-0.375
1453	58.375	-0.125
1454	58.375	0.125
1455	58.375	0.375
1456	58.375	0.625
1457	58.375	0.875
1458	58.375	1.125
1459	58.375	1.375
1460	58.375	1.625
1461	58.375	1.875
1462	58.375	2.125
1463	58.375	2.375
1464	58.375	2.625
1465	58.375	2.875
1466	58.375	3.125
1467	58.375	3.375
1468	58.375	3.625
1469	58.375	3.875
1470	58.375	4.125
1471	58.375	4.375
1472	58.375	4.625
1473	58.375	4.875
1474	58.375	5.125
1475	58.375	5.375
1476	58.375	5.625
1477	58.375	5.875
1478	58.375	8.875
1479	58.375	9.125
1480	58.375	9.375
1481	58.375	9.625
1482	58.375	9.875
1483	58.375	10.125
1484	58.375	10.375
1485	58.375	10.625
1486	58.375	10.875
1487	58.375	11.125
1488	58.375	17.125
1489	58.375	17.375
1490	58.375	17.625
1491	58.375	17.875
1492	58.375	18.125
1493	58.375	18.375
1494	58.375	18.625
1495	58.375	18.875
1496	58.375	19.125
1497	58.375	19.375
1498	58.375	19.625
1499	58.375	19.875
1500	58.375	20.125
1501	58.375	20.375
1502	58.375	20.625
1503	58.375	20.875
1504	58.375	21.125
1505	58.375	21.375
1506	58.375	21.625
1507	58.375	23.375
1508	58.375	23.625
1509	58.375	163.875
1510	58.375	164.125
1511	58.375	164.375
1512	58.125	-160.125
1513	58.125	-159.875
1514	58.125	-159.625
1515	58.125	-159.375
1516	58.125	-159.125
1517	58.125	-158.875
1518	58.125	-158.625
1519	58.125	-154.125
1520	58.125	-153.875
1521	58.125	-153.625
1522	58.125	-153.375
1523	58.125	-152.125
1524	58.125	-151.875
1525	58.125	-151.625
1526	58.125	-151.375
1527	58.125	-151.125
1528	58.125	-150.875
1529	58.125	-150.625
1530	58.125	-150.375
1531	58.125	-150.125
1532	58.125	-149.875
1533	58.125	-149.625
1534	58.125	-149.375
1535	58.125	-149.125
1536	58.125	-148.875
1537	58.125	-148.625
1538	58.125	-8.125
1539	58.125	-7.875
1540	58.125	-7.625
1541	58.125	-7.375
1542	58.125	-5.875
1543	58.125	-5.625
1544	58.125	-3.125
1545	58.125	-2.875
1546	58.125	-2.625
1547	58.125	-2.375
1548	58.125	-2.125
1549	58.125	-1.875
1550	58.125	-1.625
1551	58.125	-1.375
1552	58.125	-1.125
1553	58.125	-0.875
1554	58.125	-0.625
1555	58.125	-0.375
1556	58.125	-0.125
1557	58.125	0.125
1558	58.125	0.375
1559	58.125	0.625
1560	58.125	0.875
1561	58.125	1.125
1562	58.125	1.375
1563	58.125	1.625
1564	58.125	1.875
1565	58.125	2.125
1566	58.125	2.375
1567	58.125	2.625
1568	58.125	2.875
1569	58.125	3.125
1570	58.125	3.375
1571	58.125	3.625
1572	58.125	3.875
1573	58.125	4.125
1574	58.125	4.375
1575	58.125	4.625
1576	58.125	4.875
1577	58.125	5.125
1578	58.125	5.375
1579	58.125	5.625
1580	58.125	5.875
1581	58.125	6.125
1582	58.125	6.375
1583	58.125	8.375
1584	58.125	8.625
1585	58.125	8.875
1586	58.125	9.125
1587	58.125	9.375
1588	58.125	9.625
1589	58.125	9.875
1590	58.125	10.125
1591	58.125	10.375
1592	58.125	10.625
1593	58.125	10.875
1594	58.125	11.125
1595	58.125	11.375
1596	58.125	17.125
1597	58.125	17.375
1598	58.125	17.625
1599	58.125	17.875
1600	58.125	18.125
1601	58.125	18.375
1602	58.125	18.625
1603	58.125	18.875
1604	58.125	19.125
1605	58.125	19.375
1606	58.125	19.625
1607	58.125	19.875
1608	58.125	20.125
1609	58.125	20.375
1610	58.125	20.625
1611	58.125	20.875
1612	58.125	21.125
1613	58.125	21.375
1614	58.125	21.625
1615	58.125	21.875
1616	58.125	22.375
1617	58.125	22.625
1618	58.125	22.875
1619	58.125	23.125
1620	58.125	23.375
1621	58.125	23.625
1622	58.125	23.875
1623	58.125	24.125
1624	58.125	163.875
1625	58.125	164.125
1626	57.875	-154.875
1627	57.875	-154.625
1628	57.875	-154.375
1629	57.875	-154.125
1630	57.875	-153.875
1631	57.875	-152.125
1632	57.875	-151.875
1633	57.875	-151.625
1634	57.875	-151.375
1635	57.875	-151.125
1636	57.875	-150.875
1637	57.875	-150.625
1638	57.875	-150.375
1639	57.875	-150.125
1640	57.875	-149.875
1641	57.875	-149.625
1642	57.875	-8.125
1643	57.875	-7.875
1644	57.875	-7.625
1645	57.875	-7.375
1646	57.875	-3.375
1647	57.875	-3.125
1648	57.875	-2.875
1649	57.875	-2.625
1650	57.875	-2.375
1651	57.875	-2.125
1652	57.875	-1.875
1653	57.875	-1.625
1654	57.875	-1.375
1655	57.875	-1.125
1656	57.875	-0.875
1657	57.875	-0.625
1658	57.875	-0.375
1659	57.875	-0.125
1660	57.875	0.125
1661	57.875	0.375
1662	57.875	0.625
1663	57.875	0.875
1664	57.875	1.125
1665	57.875	1.375
1666	57.875	1.625
1667	57.875	1.875
1668	57.875	2.125
1669	57.875	2.375
1670	57.875	2.625
1671	57.875	2.875
1672	57.875	3.125
1673	57.875	3.375
1674	57.875	3.625
1675	57.875	3.875
1676	57.875	4.125
1677	57.875	4.375
1678	57.875	4.625
1679	57.875	4.875
1680	57.875	5.125
1681	57.875	5.375
1682	57.875	5.625
1683	57.875	5.875
1684	57.875	6.125
1685	57.875	6.375
1686	57.875	6.625
1687	57.875	6.875
1688	57.875	7.125
1689	57.875	7.375
1690	57.875	7.625
1691	57.875	7.875
1692	57.875	8.125
1693	57.875	8.375
1694	57.875	8.625
1695	57.875	8.875
1696	57.875	9.125
1697	57.875	9.375
1698	57.875	9.625
1699	57.875	9.875
1700	57.875	10.125
1701	57.875	10.375
1702	57.875	10.625
1703	57.875	10.875
1704	57.875	11.125
1705	57.875	11.375
1706	57.875	16.875
1707	57.875	17.125
1708	57.875	17.375
1709	57.875	17.625
1710	57.875	17.875
1711	57.875	18.125
1712	57.875	18.375
1713	57.875	19.375
1714	57.875	19.625
1715	57.875	19.875
1716	57.875	20.125
1717	57.875	20.375
1718	57.875	20.625
1719	57.875	20.875
1720	57.875	21.125
1721	57.875	21.375
1722	57.875	21.625
1723	57.875	21.875
1724	57.875	22.125
1725	57.875	22.375
1726	57.875	22.625
1727	57.875	22.875
1728	57.875	23.125
1729	57.875	23.375
1730	57.875	23.625
1731	57.875	23.875
1732	57.875	24.125
1733	57.875	163.875
1734	57.625	-155.375
1735	57.625	-155.125
1736	57.625	-154.875
1737	57.625	-154.625
1738	57.625	-152.125
1739	57.625	-151.875
1740	57.625	-151.625
1741	57.625	-151.375
1742	57.625	-151.125
1743	57.625	-150.875
1744	57.625	-150.625
1745	57.625	-150.375
1746	57.625	-150.125
1747	57.625	-149.875
1748	57.625	-8.375
1749	57.625	-8.125
1750	57.625	-7.875
1751	57.625	-1.625
1752	57.625	-1.375
1753	57.625	-1.125
1754	57.625	-0.875
1755	57.625	-0.625
1756	57.625	-0.375
1757	57.625	-0.125
1758	57.625	0.125
1759	57.625	0.375
1760	57.625	0.625
1761	57.625	0.875
1762	57.625	1.125
1763	57.625	1.375
1764	57.625	1.625
1765	57.625	1.875
1766	57.625	2.125
1767	57.625	2.375
1768	57.625	2.625
1769	57.625	2.875
1770	57.625	3.125
1771	57.625	3.375
1772	57.625	3.625
1773	57.625	3.875
1774	57.625	4.125
1775	57.625	4.375
1776	57.625	4.625
1777	57.625	4.875
1778	57.625	5.125
1779	57.625	5.375
1780	57.625	5.625
1781	57.625	5.875
1782	57.625	6.125
1783	57.625	6.375
1784	57.625	6.625
1785	57.625	6.875
1786	57.625	7.125
1787	57.625	7.375
1788	57.625	7.625
1789	57.625	7.875
1790	57.625	8.125
1791	57.625	8.375
1792	57.625	8.625
1793	57.625	8.875
1794	57.625	9.125
1795	57.625	9.375
1796	57.625	9.625
1797	57.625	9.875
1798	57.625	10.125
1799	57.625	10.625
1800	57.625	10.875
1801	57.625	11.125
1802	57.625	11.375
1803	57.625	11.625
1804	57.625	16.875
1805	57.625	17.125
1806	57.625	17.375
1807	57.625	17.625
1808	57.625	17.875
1809	57.625	18.125
1810	57.625	19.125
1811	57.625	19.375
1812	57.625	19.625
1813	57.625	19.875
1814	57.625	20.125
1815	57.625	20.375
1816	57.625	20.625
1817	57.625	20.875
1818	57.625	21.125
1819	57.625	21.375
1820	57.625	21.625
1821	57.625	21.875
1822	57.625	22.875
1823	57.625	23.125
1824	57.625	23.375
1825	57.625	23.625
1826	57.625	23.875
1827	57.625	24.125
1828	57.375	-155.875
1829	57.375	-155.625
1830	57.375	-155.375
1831	57.375	-155.125
1832	57.375	-154.875
1833	57.375	-152.375
1834	57.375	-152.125
1835	57.375	-151.875
1836	57.375	-151.625
1837	57.375	-151.375
1838	57.375	-151.125
1839	57.375	-150.875
1840	57.375	-150.625
1841	57.375	-150.375
1842	57.375	-150.125
1843	57.375	-13.875
1844	57.375	-8.625
1845	57.375	-8.375
1846	57.375	-8.125
1847	57.375	-7.875
1848	57.375	-7.625
1849	57.375	-1.625
1850	57.375	-1.375
1851	57.375	-1.125
1852	57.375	-0.875
1853	57.375	-0.625
1854	57.375	-0.375
1855	57.375	-0.125
1856	57.375	0.125
1857	57.375	0.375
1858	57.375	0.625
1859	57.375	0.875
1860	57.375	1.125
1861	57.375	1.375
1862	57.375	1.625
1863	57.375	1.875
1864	57.375	2.125
1865	57.375	2.375
1866	57.375	2.625
1867	57.375	2.875
1868	57.375	3.125
1869	57.375	3.375
1870	57.375	3.625
1871	57.375	3.875
1872	57.375	4.125
1873	57.375	4.375
1874	57.375	4.625
1875	57.375	4.875
1876	57.375	5.125
1877	57.375	5.375
1878	57.375	5.625
1879	57.375	5.875
1880	57.375	6.125
1881	57.375	6.375
1882	57.375	6.625
1883	57.375	6.875
1884	57.375	7.125
1885	57.375	7.375
1886	57.375	7.625
1887	57.375	7.875
1888	57.375	8.125
1889	57.375	8.375
1890	57.375	8.625
1891	57.375	8.875
1892	57.375	9.125
1893	57.375	9.375
1894	57.375	9.625
1895	57.375	10.875
1896	57.375	11.125
1897	57.375	11.375
1898	57.375	11.625
1899	57.375	11.875
1900	57.375	16.875
1901	57.375	17.125
1902	57.375	17.375
1903	57.375	17.625
1904	57.375	17.875
1905	57.375	18.875
1906	57.375	19.125
1907	57.375	19.375
1908	57.375	19.625
1909	57.375	19.875
1910	57.375	20.125
1911	57.375	20.375
1912	57.375	20.625
1913	57.375	20.875
1914	57.375	21.125
1915	57.375	21.375
1916	57.375	23.375
1917	57.375	23.625
1918	57.375	23.875
1919	57.375	24.125
1920	57.375	163.375
1921	57.375	163.625
1922	57.375	163.875
1923	57.125	-156.125
1924	57.125	-155.875
1925	57.125	-155.625
1926	57.125	-155.375
1927	57.125	-155.125
1928	57.125	-154.875
1929	57.125	-152.875
1930	57.125	-152.625
1931	57.125	-152.375
1932	57.125	-152.125
1933	57.125	-151.875
1934	57.125	-151.625
1935	57.125	-151.375
1936	57.125	-151.125
1937	57.125	-150.875
1938	57.125	-150.625
1939	57.125	-13.625
1940	57.125	-8.875
1941	57.125	-8.625
1942	57.125	-8.375
1943	57.125	-8.125
1944	57.125	-7.875
1945	57.125	-7.625
1946	57.125	-6.875
1947	57.125	-6.625
1948	57.125	-1.625
1949	57.125	-1.375
1950	57.125	-1.125
1951	57.125	-0.875
1952	57.125	-0.625
1953	57.125	-0.375
1954	57.125	-0.125
1955	57.125	0.125
1956	57.125	0.375
1957	57.125	0.625
1958	57.125	0.875
1959	57.125	1.125
1960	57.125	1.375
1961	57.125	1.625
1962	57.125	1.875
1963	57.125	2.125
1964	57.125	2.375
1965	57.125	2.625
1966	57.125	2.875
1967	57.125	3.125
1968	57.125	3.375
1969	57.125	3.625
1970	57.125	3.875
1971	57.125	4.125
1972	57.125	4.375
1973	57.125	4.625
1974	57.125	4.875
1975	57.125	5.125
1976	57.125	5.375
1977	57.125	5.625
1978	57.125	5.875
1979	57.125	6.125
1980	57.125	6.375
1981	57.125	6.625
1982	57.125	6.875
1983	57.125	7.125
1984	57.125	7.375
1985	57.125	7.625
1986	57.125	7.875
1987	57.125	8.125
1988	57.125	8.375
1989	57.125	8.625
1990	57.125	8.875
1991	57.125	10.625
1992	57.125	10.875
1993	57.125	11.125
1994	57.125	11.375
1995	57.125	11.625
1996	57.125	11.875
1997	57.125	17.125
1998	57.125	17.375
1999	57.125	17.625
[truncated: 360,970 more rows]
