# Supplementary material for: Patterns in the temporal complexity of global chlorophyll concentration
Source: Nat Commun. 2024 Feb 19;15:1522. doi: 10.1038/s41467-024-45976-8 (PMC10876569; doi:10.1038/s41467-024-45976-8)
Supplement: Supplementary file 4 — Source Data [file 41467_2024_45976_MOESM4_ESM.zip › Source data/Figure3_yearly_mean_trend.csv]

	year	chl	ymax	ymin
1	1998	0.249421953217814	0.252507369420664	0.246336537014963
2	1999	0.232892899387793	0.235596370882374	0.230189427893212
3	2000	0.231735530671351	0.234530229835428	0.228940831507275
4	2001	0.260911485712297	0.264029859702216	0.257793111722378
5	2002	0.224761077076712	0.226268594407764	0.22325355974566
6	2003	0.2425726391798	0.243931155037912	0.241214123321689
7	2004	0.239023765989329	0.240316140838353	0.237731391140305
8	2005	0.234076075569422	0.23540539915404	0.232746751984805
9	2006	0.231997740408176	0.233271110841592	0.23072436997476
10	2007	0.232147572709509	0.233441880001803	0.230853265417216
11	2008	0.222752521638316	0.224085629700926	0.221419413575705
12	2009	0.219101825586918	0.220379096218236	0.217824554955601
13	2010	0.227761879585197	0.229050169844425	0.226473589325968
14	2011	0.22900200880567	0.230540883945907	0.227463133665434
15	2012	0.214646384954714	0.215996923697966	0.213295846211463
16	2013	0.205239871841451	0.206574944509962	0.20390479917294
17	2014	0.20636236569844	0.207776711238223	0.204948020158657
18	2015	0.185409022191199	0.186588562866237	0.184229481516162
19	2016	0.194134542149792	0.195439353970712	0.192829730328871
20	2017	0.188370021863382	0.18952604861758	0.187213995109184
21	2018	0.177897868978871	0.179009220281666	0.176786517676075
22	2019	0.170622963070248	0.171699256105322	0.169546670035174
23	2020	0.179673508426122	0.181144528937604	0.178202487914639
24	2021	0.178276417358549	0.179753926979243	0.176798907737855
25	2022	0.202078654298116	0.203442210168702	0.200715098427529
